# Supplementary material for: Transcriptomic Analysis of the Brucella melitensis Rev.1 Vaccine Strain in an Acidic Environment: Insights Into Virulence Attenuation
Source: Front Microbiol. 2019 Feb 14;10:250. doi: 10.3389/fmicb.2019.00250 (PMC6382750; doi:10.3389/fmicb.2019.00250)
Supplement: Supplementary file 1 [file Table_1.xlsx]

## Sheet: S1. RT-PCR primers-validation 
RT-PCR primers used in this study for validation
	B. melitensis ORF	Predicted function	Primer sequence forward	Primer sequence reverse	FC (16M Low-pH vs. 16M Normal-pH)	t-test	FC (Rev.1 Low-pH vs. Rev.1 Normal-pH)	t-test
1	BMEII0027	type IV secretion system protein virB3	GCCGCTGATCGTACCAATC	CGAGCAGGCGGAACATCT	2.88474	9.18873e-05	1.23189	0.0368992
2	BMEII0591	sugar ABC transporter permease	GTCTTCGTTTACGGGTTCATCATCT	GAGACCGACAAAGCCATAGGA	0.544456	0.00282711	0.0944618	0.000658896
3	BMEI1980	DNA starvation/stationary phase protection protein Dps	AGGCGCACTGGAACCTCAAG	CGCGGAAACCATCGAGCATT	0.690556	0.00548182	0.163445	5.58342e-05
4	BMEII1116	HTH-type quorum sensing-dependent transcriptional regulator VjbR	CGCATCCGGGATGAAATAGGA	AGCAGGCAGCGTCATAAGAAC	3.24826	0.00109804	6.36745	0.0158738
5	BMEI1040	Fe-S cluster assembly protein SufD	TTCGCGGCCTCAATCTTC	CGGTGGAGCGGGTATTCTC	0.73251	0.0330783	1.33806	0.47328
6	BMEI1770	16S rRNA	CCACCGATGCCTTCATGTTCTG	CGTCGCGTCTATGCCTTTCAG	Control		Control

## Sheet: S2. DE genes normal conditions 
Genes differentially expressed between Rev.1 and 16M under normal conditions
Gene	Gene	logFC	fold_change	AveExpr	P.Value	adj.P.Val	description
BME_RS16460		-3.28345	9.73684	4.61539	1.64281e-18	1.17444e-16	hypothetical protein
BME_RS10660	BMEII0097	-2.96465	7.80636	4.36722	2.73622e-21	5.74606e-19	heavy metal translocating P-type ATPase
BME_RS14025	BMEII0783	-2.64339	6.24799	8.2647	2.31271e-23	1.82495e-20	sodium:alanine symporter family protein
BME_RS10735	BMEII0113	-2.30905	4.95555	2.80887	4.92277e-13	6.436e-12	sugar ABC transporter permease
BME_RS14990	BMEII0988	-2.24846	4.75177	7.17523	2.30165e-13	3.23579e-12	nitrite reductase, copper-containing
BME_RS03970	BMEI0796	-2.07897	4.22506	10.4653	3.25883e-23	1.82495e-20	hypothetical protein
BME_RS14985	BMEII0987	-1.93604	3.82653	4.24979	1.31133e-13	2.00276e-12	formylglycine-generating enzyme family protein
BME_RS03975	BMEI0797	-1.89174	3.71082	8.67846	2.31454e-22	8.64094e-20	DUF3394 domain-containing protein
BME_RS10745	BMEII0115	-1.83306	3.56293	5.24026	2.27027e-19	2.13306e-17	ABC transporter substrate-binding protein
BME_RS12915	BME_RS12915	-1.80876	3.5034	8.11552	1.85559e-16	6.70407e-15	FAD-dependent oxidoreductase
BME_RS04090	BMEI0819	-1.78262	3.4405	7.13195	2.34173e-21	5.62016e-19	glycerophosphoryl diester phosphodiesterase
BME_RS04095	BMEI0820	-1.72035	3.29517	7.81701	3.29503e-16	1.14137e-14	RidA family protein
BME_RS04085	BMEI0818	-1.71152	3.27505	6.45978	6.44521e-19	5.28192e-17	GNAT family N-acetyltransferase
BME_RS13225	BMEII0621	-1.63385	3.10339	5.12353	7.19527e-15	1.66732e-13	ABC transporter ATP-binding protein
BME_RS12365	BMEII0446	-1.55245	2.93315	7.35042	6.89818e-20	9.47182e-18	hypothetical protein
BME_RS08730	BMEI1759	-1.53326	2.89438	9.90416	3.12781e-21	6.18203e-19	methionine synthase
BME_RS05370	BMEI1072	-1.50767	2.8435	10.1588	2.09222e-13	2.99143e-12	DUF1127 domain-containing protein
BME_RS14735	BMEII0930	-1.46403	2.75878	7.42271	6.46367e-14	1.10954e-12	class 1b ribonucleoside-diphosphate reductase subunit alpha
BME_RS14020	BMEII0782	-1.43813	2.70969	5.30804	8.96616e-13	1.08368e-11	glycosyl hydrolase
BME_RS14850	BMEII0959	-1.41292	2.66275	4.40896	1.1614e-16	4.64562e-15	U32 family peptidase
BME_RS05085	BMEI1016	-1.39791	2.63519	7.84719	5.65198e-17	2.56631e-15	fumarate hydratase
BME_RS07980	BMEI1603	-1.39363	2.62739	7.43535	5.6217e-17	2.56631e-15	polysaccharide deacetylase family protein
BME_RS06940	BMEI1378	-1.3735	2.59099	5.79655	3.33999e-16	1.14514e-14	asparaginase
BME_RS12920		-1.35837	2.56395	9.85735	1.64992e-07	6.22193e-07	DUF1127 domain-containing protein
BME_RS09770	BMEI1973	-1.34726	2.54428	8.60591	8.74849e-22	2.67227e-19	HlyC/CorC family transporter
BME_RS13205	BMEII0616	-1.33518	2.52306	6.35323	8.35144e-12	7.86018e-11	DUF2938 domain-containing protein
BME_RS13920	BMEII0762	-1.32691	2.50864	5.63916	8.50082e-12	7.9341e-11	thiol reductant ABC exporter subunit CydD
BME_RS09570	BMEI1934	-1.30986	2.47917	9.06223	2.07499e-19	2.12642e-17	ABC transporter substrate-binding protein
BME_RS09575	BMEI1935	-1.30581	2.47222	8.30242	2.08845e-19	2.12642e-17	ABC transporter substrate-binding protein
BME_RS10655	BMEII0096	-1.30537	2.47147	4.38932	1.36572e-09	7.57229e-09	oxygen-independent coproporphyrinogen III oxidase
BME_RS13195	BMEII0614	-1.26759	2.40759	4.85119	4.48678e-12	4.46023e-11	EamA/RhaT family transporter
BME_RS13545	BMEII0682	-1.26289	2.39976	8.86531	2.14563e-18	1.50194e-16	bifunctional lysylphosphatidylglycerol flippase/synthetase MprF
BME_RS08820		-1.25304	2.38342	8.48751	3.82458e-16	1.28506e-14	nucleotide exchange factor GrpE
BME_RS15100	BMEII1009	-1.24144	2.36434	6.20878	5.5589e-17	2.56631e-15	sensor domain-containing diguanylate cyclase
BME_RS14425	BMEII0866	-1.2322	2.34925	3.80169	1.17556e-08	5.38865e-08	gfo/Idh/MocA family oxidoreductase
BME_RS09765	BMEI1972	-1.21517	2.32167	6.52912	6.43527e-17	2.883e-15	apolipoprotein N-acyltransferase
BME_RS13915	BMEII0761	-1.21214	2.3168	6.53515	1.7739e-10	1.19685e-09	thiol reductant ABC exporter subunit CydC
BME_RS14855	BMEII0960	-1.19428	2.28831	4.73572	8.62981e-16	2.68483e-14	U32 family peptidase
BME_RS14730	BMEII0929	-1.19245	2.28541	6.90078	7.87607e-14	1.31008e-12	class 1b ribonucleoside-diphosphate reductase subunit beta
BME_RS14740	BMEII0931	-1.19076	2.28273	5.65607	1.02329e-10	7.3624e-10	class Ib ribonucleoside-diphosphate reductase assembly flavoprotein NrdI
BME_RS09095	BMEI1837	-1.18291	2.27035	10.2971	2.84354e-20	4.76101e-18	DUF3131 domain-containing protein
BME_RS08590	BMEI1729	-1.16274	2.23882	6.18933	2.81937e-13	3.86657e-12	MerR family DNA-binding transcriptional regulator
BME_RS17395		-1.16259	2.23859	5.16056	1.79495e-11	1.53853e-10	hypothetical protein
BME_RS13910	BMEII0760	-1.15224	2.22259	9.22547	5.14246e-15	1.24611e-13	cytochrome bd oxidase subunit I
BME_RS09065	BMEI1831	-1.14144	2.206	9.29669	1.36366e-15	4.01922e-14	penicillin-binding protein
BME_RS13200		-1.14137	2.20591	11.9737	3.09832e-08	1.32279e-07	DUF1127 domain-containing protein
BME_RS17255	BMEII0622	-1.11996	2.1734	2.87082	1.2741e-08	5.78509e-08	sn-glycerol-3-phosphate transport system permease ugpE
BME_RS10050	BMEI2029	-1.11941	2.17258	10.5516	6.56472e-17	2.9023e-15	adenosylhomocysteinase
BME_RS08200	BMEI1648	-1.11497	2.16591	6.57341	1.09206e-16	4.42088e-15	sensor histidine kinase
BME_RS17465	BMEII1072	-1.10277	2.14767	7.00105	1.19147e-12	1.38524e-11	hypothetical protein
BME_RS05480		-1.10161	2.14594	8.65739	8.48742e-14	1.39111e-12	DUF533 domain-containing protein
BME_RS03355	BMEI0678	-1.10106	2.14512	8.18839	4.47183e-16	1.47307e-14	lysylphosphatidylglycerol synthetase family protein
BME_RS15025	BME_RS15025	-1.09492	2.13602	1.90088	7.81748e-06	2.25272e-05	hypothetical protein
BME_RS06380	BMEI1267	-1.09472	2.13572	6.55536	4.29977e-14	7.83904e-13	ribosomal RNA small subunit methyltransferase A
BME_RS02775	BME_RS02775	-1.09471	2.1357	5.0469	1.61361e-15	4.71454e-14	trans-aconitate 2-methyltransferase
BME_RS04545	BMEI0913	-1.0852	2.12167	6.35702	3.5544e-10	2.24911e-09	D-alanyl-D-alanine carboxypeptidase
BME_RS15220	BMEII1034	-1.07371	2.10485	9.5132	4.9998e-17	2.3999e-15	potassium transporter TrkA
BME_RS08825	BMEI1778	-1.07277	2.10347	4.9356	1.22751e-13	1.89569e-12	trimeric intracellular cation channel family protein
BME_RS17485	BME_RS17485	-1.04528	2.06377	4.84382	4.59246e-11	3.57191e-10	flagellar motor switch protein FliG
BME_RS03110	BMEI0624	-1.0448	2.06308	9.72791	1.59694e-16	5.96191e-15	ketol-acid reductoisomerase
BME_RS03360	BMEI0679	-1.04363	2.06141	8.99108	1.46957e-17	8.2296e-16	Kef family K(+) transporter
BME_RS09585	BMEI1937	-1.04321	2.06081	6.259	4.40786e-15	1.08105e-13	ABC transporter permease
BME_RS15065	BMEII1002	-1.03894	2.05471	3.80302	3.4352e-05	8.73091e-05	hemerythrin domain-containing protein
BME_RS14925	BMEII0975	-1.03754	2.05273	4.35508	3.63343e-09	1.84138e-08	regulatory protein NosR
BME_RS00080	BMEI0017	-1.02409	2.03367	5.34282	1.10292e-13	1.73982e-12	flavin-dependent oxidoreductase
BME_RS07105	BMEI1417	-1.01803	2.02515	10.8999	1.20335e-14	2.55902e-13	hypothetical protein
BME_RS02295	BMEI0459	-1.01751	2.02442	5.60213	2.58532e-11	2.12388e-10	DUF58 domain-containing protein
BME_RS02300	BMEI0460	-1.00931	2.01295	8.06288	6.37763e-15	1.49852e-13	MoxR family ATPase
BME_RS02725	BMEI0545	-1.00435	2.00604	8.42074	1.2318e-12	1.41257e-11	DUF475 domain-containing protein
BME_RS15195	BMEII1029	-1.00011	2.00016	6.73748	2.2325e-14	4.33595e-13	3-deoxy-D-manno-octulosonic acid transferase
BME_RS09530	BMEI1924	1.00107	2.00148	7.66646	3.39262e-12	3.43349e-11	methylcrotonoyl-CoA carboxylase
BME_RS10270	BME_RS10270	1.00225	2.00313	7.90338	7.82032e-16	2.47889e-14	homospermidine synthase
BME_RS02045		1.00335	2.00465	6.81702	1.09643e-14	2.34651e-13	XRE family transcriptional regulator
BME_RS01360	BMEI0280	1.00817	2.01136	9.29102	6.52725e-13	8.03354e-12	RNA polymerase factor sigma-32
BME_RS15895	BMEI0265	1.00875	2.01217	2.0834	2.82429e-06	8.66632e-06	amino acid-binding protein
BME_RS11190	BMEII0203	1.01662	2.02317	6.90742	2.13622e-14	4.17308e-13	ABC transporter substrate-binding protein
BME_RS01835	BMEI0374	1.01936	2.02702	6.99697	5.20858e-16	1.69911e-14	sensor histidine kinase
BME_RS11625	BMEII0292	1.02387	2.03337	5.26416	4.99727e-13	6.50807e-12	GGDEF domain-containing protein
BME_RS05010	BMEI1007	1.02538	2.03549	10.2441	1.3885e-11	1.21494e-10	porin family protein
BME_RS06610	BMEI1314	1.02811	2.03935	3.06282	2.83599e-07	1.03351e-06	hypothetical protein
BME_RS01355	BMEI0279	1.03601	2.05055	9.69582	2.10985e-17	1.09063e-15	CarD family transcriptional regulator
BME_RS02795	BME_RS02795	1.03665	2.05146	8.19028	4.24337e-15	1.06401e-13	methylenetetrahydrofolate reductase [NAD(P)H]
BME_RS13345		1.03943	2.05542	6.49484	3.11848e-13	4.24214e-12	AraC family transcriptional regulator
BME_RS08495	BMEI1710	1.04752	2.06697	7.28813	2.11866e-10	1.39582e-09	gfo/Idh/MocA family oxidoreductase
BME_RS16760	BMEI1788	1.0485	2.06838	8.63899	9.90803e-11	7.17478e-10	hypothetical protein
BME_RS06400	BMEI1272	1.04899	2.06907	9.18099	5.51507e-19	4.63266e-17	cysteine--tRNA ligase
BME_RS07600	BMEI1523	1.05379	2.07598	2.77379	2.97577e-07	1.07507e-06	hypothetical protein
BME_RS16645	BMEI1628	1.05631	2.07961	4.89292	3.01676e-06	9.20365e-06	hypothetical protein
BME_RS16970	BMEII0100	1.05741	2.08119	6.7503	3.1511e-15	8.14439e-14	ABC transporter ATP-binding protein
BME_RS16855	BMEI1922	1.06403	2.09077	3.57841	2.70412e-10	1.74728e-09	acetoacetate--CoA ligase
BME_RS03680	BMEI0740	1.06572	2.09321	8.35438	2.80413e-15	7.4188e-14	CBS domain-containing protein
BME_RS04780	BME_RS04780	1.0663	2.09405	6.31817	9.16884e-12	8.48686e-11	hypothetical protein
BME_RS07335	BMEI1465	1.0695	2.0987	7.95653	8.61029e-17	3.57167e-15	cytochrome c oxidase subunit I
BME_RS12960	BMEII0567	1.06967	2.09896	4.59955	6.96053e-14	1.16937e-12	Fe(3+) ions import ATP-binding protein FbpC
BME_RS08180	BMEI1643	1.06983	2.09919	7.04963	1.85922e-14	3.70731e-13	Zn-dependent hydrolase
BME_RS14685	BME_RS14685	1.07036	2.09996	4.66832	1.25839e-12	1.43329e-11	ABC transporter permease
BME_RS16850	BMEI1921	1.0714	2.10147	4.46075	8.9391e-14	1.45098e-12	acetoacetyl-CoA synthetase
BME_RS14460	BMEII0873	1.0715	2.10161	4.38021	9.31093e-11	6.81585e-10	ABC transporter ATP-binding protein
BME_RS10670	BMEII0099	1.08384	2.11967	5.95465	1.47048e-14	3.06883e-13	ABC transporter ATP-binding protein
BME_RS16860	BME_RS16860	1.08465	2.12086	7.56784	1.84981e-10	1.23815e-09	enoyl-CoA hydratase
BME_RS12885	BMEII0551	1.0866	2.12372	6.60862	2.00163e-15	5.69956e-14	EamA/RhaT family transporter
BME_RS09140	BMEI1846	1.0906	2.12962	7.96433	4.68078e-14	8.41039e-13	response regulator
BME_RS02235	BMEI0447	1.09284	2.13294	5.04723	1.51526e-14	3.14277e-13	AsnC family transcriptional regulator
BME_RS02280	BMEI0456	1.09344	2.13383	7.80912	3.616e-12	3.64858e-11	N-acetyltransferase
BME_RS08500	BMEI1711	1.09963	2.14299	5.34753	5.12924e-10	3.1335e-09	L-rhamnose mutarotase
BME_RS13300	BMEII0638	1.10328	2.14843	5.58136	1.29891e-15	3.89672e-14	3-oxoadipate enol-lactonase
BME_RS09235	BMEI1864	1.10976	2.1581	6.03565	3.23083e-15	8.28671e-14	4a-hydroxytetrahydrobiopterin dehydratase
BME_RS03090	BMEI0620	1.11003	2.1585	7.05416	1.78483e-16	6.59014e-15	STAS/SEC14 domain-containing protein
BME_RS14525	BMEII0885	1.11093	2.15985	10.2108	6.31917e-13	7.80603e-12	hypothetical protein
BME_RS14310	BMEII0842	1.11577	2.16711	5.84765	2.61347e-12	2.72582e-11	hypothetical protein
BME_RS04020	BMEI0805	1.11798	2.17042	10.9521	5.15503e-15	1.24611e-13	hypothetical protein
BME_RS16055		1.12216	2.17673	2.62203	9.28097e-08	3.6345e-07	hypothetical protein
BME_RS04685	BMEI0941	1.12846	2.18625	6.20926	3.65246e-13	4.86995e-12	NUDIX domain-containing protein
BME_RS12950	BMEII0565	1.12953	2.18788	5.04181	8.74902e-12	8.14313e-11	iron ABC transporter substrate-binding protein
BME_RS13840	BMEII0746	1.13039	2.18918	8.85469	1.00019e-16	4.09832e-15	2-oxo acid dehydrogenase subunit E2
BME_RS07490		1.137	2.19923	6.91064	8.65726e-11	6.37903e-10	DUF937 domain-containing protein
BME_RS11955	BMEII0361	1.14421	2.21026	5.09926	4.3517e-15	1.07512e-13	sugar ABC transporter ATP-binding protein
BME_RS16580	BMEI1524	1.14457	2.2108	2.80131	2.15946e-11	1.80492e-10	hypothetical protein
BME_RS11230	BMEII0212	1.14585	2.21277	3.54129	3.59034e-09	1.82504e-08	penicillin acylase
BME_RS01820		1.1718	2.25292	9.85926	5.24513e-17	2.4822e-15	hypothetical protein
BME_RS07875	BME_RS07875	1.17411	2.25654	4.38121	9.02976e-14	1.45865e-12	ABC transporter substrate-binding protein
BME_RS13835	BME_RS13835	1.17458	2.25727	6.93392	7.32938e-20	9.47182e-18	dihydrolipoyl dehydrogenase
BME_RS14555	BME_RS14555	1.17578	2.25915	6.06509	5.66062e-16	1.82882e-14	disulfide bond formation protein DsbB
BME_RS17145	BMEII0434	1.17669	2.26058	7.85011	3.78019e-11	2.99562e-10	hypothetical protein
BME_RS10715	BMEII0109	1.18619	2.27551	6.64575	8.3261e-17	3.49696e-15	bicyclomycin resistance protein
BME_RS08680	BMEI1749	1.18666	2.27625	6.26089	1.62607e-11	1.40452e-10	glycerol-3-phosphate dehydrogenase
BME_RS07340	BMEI1466	1.19221	2.28502	8.85412	9.95621e-18	5.76774e-16	cytochrome c oxidase subunit II
BME_RS12315	BME_RS12315	1.19286	2.28606	7.53282	5.90543e-14	1.03886e-12	D-ribose ABC transporter substrate-binding protein
BME_RS07880	BME_RS07880	1.19988	2.29721	4.59704	2.70389e-14	5.1328e-13	C4-dicarboxylate ABC transporter
BME_RS13290	BMEII0636	1.20066	2.29845	3.3685	1.28165e-09	7.1653e-09	protocatechuate 3,4-dioxygenase subunit beta
BME_RS14370	BMEII0855	1.20788	2.30997	3.79568	4.24949e-07	1.49354e-06	hypothetical protein
BME_RS02240	BMEI0448	1.20824	2.31056	7.45576	1.91074e-15	5.53456e-14	hypothetical protein
BME_RS13855	BMEII0749	1.20883	2.31151	4.70393	1.75252e-10	1.18719e-09	hypothetical protein
BME_RS14035	BME_RS14035	1.2127	2.31771	5.30166	1.07912e-14	2.32425e-13	glyoxalase/bleomycin resistance/extradiol dioxygenase family protein
BME_RS14365	BMEII0854	1.21564	2.32243	3.77398	3.17198e-10	2.02621e-09	Crp/Fnr family transcriptional regulator
BME_RS17135	BMEII0417	1.21622	2.32337	7.57249	1.83418e-13	2.6912e-12	hypothetical protein
BME_RS13650	BMEII0704	1.22047	2.33022	9.25309	5.17063e-14	9.19223e-13	bacterioferritin
BME_RS12530	BMEII0479	1.22308	2.33445	4.93482	7.19464e-14	1.20269e-12	ABC transporter substrate-binding protein
BME_RS14635	BMEII0909	1.22308	2.33445	6.09727	9.22301e-16	2.84306e-14	amino acid permease
BME_RS08690	BMEI1751	1.2232	2.33463	4.13451	1.04664e-11	9.50464e-11	DNA-binding response regulator
BME_RS03955	BMEI0793	1.22638	2.33979	5.77859	5.85237e-07	2.02304e-06	protease
BME_RS04005	BMEI0803	1.23284	2.35029	7.24838	2.11825e-15	5.98094e-14	DUF924 domain-containing protein
BME_RS09555	BMEI1930	1.23371	2.35171	7.27658	1.59186e-14	3.28138e-13	branched chain amino acid ABC transporter substrate-binding protein
BME_RS16440		1.23759	2.35804	7.91423	7.23161e-16	2.31411e-14	hypothetical protein
BME_RS01005	BMEI0204	1.24461	2.36954	4.62869	8.4441e-11	6.24019e-10	N-acetyltransferase
BME_RS15910		1.24555	2.37109	7.90304	3.62996e-14	6.70146e-13	hypothetical protein
BME_RS17010	BME_RS17010	1.25032	2.37894	3.43581	2.30083e-08	1.00661e-07	homoserine O-succinyltransferase
BME_RS02245	BMEI0449	1.25838	2.39227	8.20022	2.15748e-19	2.1321e-17	anthranilate synthase component I
BME_RS15265	BMEII1043	1.2643	2.4021	9.55014	9.04786e-20	1.12596e-17	isoleucine--tRNA ligase
BME_RS10455	BMEII0055	1.26747	2.4074	2.39153	6.06236e-08	2.45121e-07	hypothetical protein
BME_RS12235	BMEII0418	1.27377	2.41792	7.22033	4.43526e-18	2.86586e-16	magnesium transporter
BME_RS16135	BMEI0663	1.2747	2.41949	3.37718	3.83199e-10	2.40214e-09	sugar ABC transporter substrate-binding protein
BME_RS16870	BMEI1929	1.27715	2.42359	4.45768	1.86019e-13	2.71749e-12	hypothetical protein
BME_RS15875		1.27823	2.42541	5.58127	1.3094e-08	5.92935e-08	N-acetyltransferase
BME_RS13275	BMEII0633	1.28084	2.4298	4.74083	2.41728e-14	4.66785e-13	branched-chain amino acid ABC transporter substrate-binding protein
BME_RS04015	BMEI0804	1.28252	2.43264	8.0734	2.56723e-17	1.28745e-15	NADPH-dependent 7-cyano-7-deazaguanine reductase QueF
BME_RS06115	BMEI1215	1.29119	2.4473	8.7224	1.69575e-12	1.84392e-11	SH3 domain-containing protein
BME_RS01285	BMEI0263	1.29761	2.45822	7.598	1.24665e-18	9.30833e-17	branched chain amino acid ABC transporter substrate-binding protein
BME_RS02710	BMEI0542	1.29785	2.45861	8.22889	1.601e-17	8.81865e-16	hypothetical protein
BME_RS14700		1.29889	2.4604	5.77102	4.81387e-18	3.05181e-16	DUF3597 domain-containing protein
BME_RS02715	BMEI0543	1.30029	2.46278	8.73568	3.8265e-14	7.02571e-13	linear amide C-N hydrolase
BME_RS15960		1.30288	2.46722	8.08319	1.85977e-14	3.70731e-13	hypothetical protein
BME_RS16985		1.31077	2.48075	2.69751	2.91498e-09	1.5045e-08	hypothetical protein
BME_RS03120	BMEI0626	1.31363	2.48566	11.42	1.65283e-17	8.93779e-16	PLP-dependent aminotransferase family protein
BME_RS17140		1.32805	2.51063	5.46286	4.64896e-17	2.26384e-15	hypothetical protein
BME_RS00310	BMEI0070	1.3351	2.52293	4.12427	1.19188e-13	1.86266e-12	aquaporin
BME_RS08185	BMEI1644	1.34033	2.53209	4.92854	1.92788e-12	2.08286e-11	dihydropyrimidinase
BME_RS09805	BMEI1980	1.34616	2.54234	12.9377	1.31196e-14	2.75513e-13	DNA starvation/stationary phase protection protein Dps
BME_RS17095	BME_RS17095	1.36091	2.56847	4.34956	4.3096e-15	1.07261e-13	sugar ABC transporter substrate-binding protein
BME_RS03150	BMEI0632	1.36091	2.56848	11.5043	2.58624e-15	7.00788e-14	hypothetical protein
BME_RS10565	BMEII0077	1.36098	2.5686	6.47729	1.27103e-17	7.23841e-16	isochorismate synthase
BME_RS14970	BMEII0983	1.36281	2.57185	5.98536	1.23392e-16	4.87761e-15	ABC transporter substrate-binding protein
BME_RS14565	BMEII0893	1.36625	2.578	10.3097	9.54712e-19	7.46008e-17	catalase
BME_RS12880	BMEII0550	1.37522	2.59407	8.81446	2.83074e-16	1.01184e-14	glycine/betaine ABC transporter substrate-binding protein
BME_RS06605	BMEI1313	1.37864	2.60022	3.63783	8.2765e-14	1.36319e-12	sel1 repeat family protein
BME_RS06995	BMEI1390	1.39015	2.62106	4.67769	9.13043e-14	1.46786e-12	ABC transporter substrate-binding protein
BME_RS14195	BMEII0817	1.39726	2.63401	4.74106	1.85255e-16	6.70407e-15	acetyl-CoA C-acyltransferase
BME_RS06090	BMEI1211	1.40387	2.6461	8.39929	1.28567e-18	9.39102e-17	amino acid ABC transporter substrate-binding protein
BME_RS12890	BMEII0552	1.43082	2.696	7.93757	8.04277e-16	2.52558e-14	lectin-like protein BA14k
BME_RS13240	BMEII0625	1.43149	2.69726	7.81265	6.87978e-18	4.12787e-16	sn-glycerol-3-phosphate-binding periplasmic protein UgpB
BME_RS08160	BMEI1638	1.43469	2.70324	6.13145	2.25884e-15	6.22105e-14	FAD-dependent oxidoreductase
BME_RS09525	BMEI1923	1.4384	2.71021	7.9903	7.51302e-21	1.40243e-18	isovaleryl-CoA dehydrogenase
BME_RS14620	BMEII0905	1.43977	2.71277	7.5883	1.28954e-19	1.49409e-17	hypothetical protein
BME_RS09865	BMEI1993	1.44292	2.7187	5.22706	1.9382e-15	5.56611e-14	hypothetical protein
BME_RS16130	BMEI0662	1.45427	2.74017	3.6728	3.16858e-14	5.94773e-13	hypothetical protein
BME_RS13295	BMEII0637	1.45884	2.74888	5.7897	1.05854e-14	2.29464e-13	4-carboxymuconolactone decarboxylase
BME_RS05135	BMEI1026	1.46127	2.75351	3.96044	5.96042e-13	7.41741e-12	hypothetical protein
BME_RS13845	BMEII0747	1.46331	2.7574	9.3369	2.28542e-19	2.13306e-17	alpha-ketoacid dehydrogenase subunit beta
BME_RS05965	BMEI1185	1.48154	2.79246	9.33949	2.80205e-19	2.4776e-17	K+-insensitive pyrophosphate-energized proton pump
BME_RS16865		1.49257	2.81391	5.18141	1.21424e-12	1.3972e-11	hypothetical protein
BME_RS02490	BMEI0495	1.50359	2.83547	4.94391	2.87537e-15	7.54784e-14	hypothetical protein
BME_RS14695	BMEII0923	1.52522	2.87831	6.83237	3.52259e-18	2.32077e-16	ABC transporter substrate-binding protein
BME_RS13375	BMEII0652	1.52996	2.88779	8.13701	7.53212e-13	9.20289e-12	hypothetical protein
BME_RS06945	BMEI1379	1.53595	2.89979	5.4662	2.74338e-12	2.84498e-11	transcriptional regulator
BME_RS12870	BMEII0548	1.53702	2.90195	7.26335	3.52736e-16	1.19717e-14	proline/glycine betaine ABC transporter ATP-binding protein ProV
BME_RS10885	BMEII0145	1.55877	2.94603	4.6365	1.21257e-15	3.67049e-14	D-xylose ABC transporter ATP-binding protein
BME_RS01825	BMEI0372	1.56746	2.96383	9.7764	1.57306e-16	5.94548e-15	response regulator
BME_RS08650	BME_RS08650	1.58257	2.99503	7.70457	3.04734e-16	1.0778e-14	multidrug ABC transporter ATP-binding protein
BME_RS14690	BMEII0922	1.59233	3.01535	4.24897	1.2645e-16	4.94037e-15	ABC transporter ATP-binding protein
BME_RS17425	BMEII0984	1.59713	3.0254	5.99079	1.21246e-15	3.67049e-14	hypothetical protein
BME_RS16950	BMEII0057	1.63573	3.10745	6.27715	1.01836e-14	2.25111e-13	hypothetical protein
BME_RS06085	BMEI1210	1.6409	3.11861	5.85226	2.54129e-17	1.28745e-15	amino acid ABC transporter permease
BME_RS15305		1.65326	3.14544	8.22485	2.08146e-11	1.75281e-10	hypothetical protein
BME_RS12875	BMEII0549	1.68955	3.22556	7.31459	6.14032e-18	3.75118e-16	binding-protein-dependent transport system inner membrane component
BME_RS16720	BMEI1741	1.70374	3.25744	8.53943	6.36732e-14	1.10279e-12	hypothetical protein
BME_RS13850	BMEII0748	1.70672	3.26417	10.2972	5.8767e-20	8.58509e-18	3-methyl-2-oxobutanoate dehydrogenase (2-methylpropanoyl-transferring) subunit alpha
BME_RS10465	BMEII0058	1.72085	3.29632	4.42474	5.75614e-08	2.33865e-07	hypothetical protein
BME_RS08525	BMEI1716	1.72377	3.30299	8.8994	5.7211e-15	1.36776e-13	sugar ABC transporter substrate-binding protein
BME_RS10460	BMEII0056	1.73102	3.31961	6.06528	3.18951e-16	1.11633e-14	magnesium-translocating P-type ATPase
BME_RS04255	BMEI0852	1.73353	3.3254	7.75558	2.29809e-22	8.64094e-20	class I SAM-dependent methyltransferase
BME_RS13655	BMEII0705	1.75013	3.3639	8.43022	3.02212e-18	2.03087e-16	(2Fe-2S)-binding protein
BME_RS13370		1.91238	3.76429	3.79995	1.83457e-14	3.70731e-13	hypothetical protein
BME_RS16385		1.91745	3.77755	2.80375	1.48519e-12	1.64153e-11	hypothetical protein
BME_RS01830	BMEI0373	1.96844	3.91344	10.9235	7.55235e-15	1.73807e-13	DUF1328 domain-containing protein
BME_RS16955	BME_RS16955	2.02	4.05585	4.87727	3.0893e-11	2.4952e-10	branched-chain amino acid ABC transporter substrate-binding protein
BME_RS10890	BMEII0146	2.03047	4.08539	5.80128	2.61139e-21	5.74606e-19	D-xylose ABC transporter substrate-binding protein
BME_RS14475	BMEII0875	2.03631	4.10195	4.66747	2.72639e-18	1.86952e-16	branched-chain amino acid ABC transporter substrate-binding protein
BME_RS07495	BMEI1501	2.07473	4.21264	6.98584	5.67542e-18	3.53137e-16	GlsB/YeaQ/YmgE family stress response membrane protein
BME_RS11845	BMEII0340	2.09205	4.26354	5.30952	1.67584e-17	8.93779e-16	branched-chain amino acid ABC transporter permease
BME_RS15930		2.09965	4.28606	3.08667	7.88892e-11	5.8904e-10	NAD(P)-dependent oxidoreductase
BME_RS14480	BMEII0876	2.12036	4.34803	4.1747	2.39337e-19	2.17343e-17	NADPH quinone oxidoreductase
BME_RS01170	BMEI0238	2.18049	4.53306	8.20065	1.64581e-19	1.84331e-17	acetyl-coenzyme A synthetase
BME_RS17380	BMEII0912	2.19232	4.57041	2.96423	3.91293e-16	1.30173e-14	hypothetical protein
BME_RS12005	BMEII0371	2.26408	4.80347	8.53704	7.21675e-20	9.47182e-18	aspartate aminotransferase family protein
BME_RS13100	BMEII0593	2.32695	5.01742	6.86985	1.1206e-21	3.13769e-19	ABC transporter ATP-binding protein
BME_RS13095	BMEII0592	2.35724	5.12389	6.7308	1.31549e-22	6.31436e-20	carbohydrate ABC transporter permease
BME_RS14640	BME_RS14640	2.35763	5.12526	6.22	1.91679e-21	4.95417e-19	glutamate decarboxylase
BME_RS11850	BMEII0341	2.39789	5.2703	5.29838	1.98104e-20	3.50332e-18	branched-chain amino acid ABC transporter permease
BME_RS01490	BMEI0307	2.40192	5.28506	6.55693	8.06355e-17	3.42956e-15	propionyl-CoA synthetase
BME_RS08670	BMEI1747	2.57892	5.97494	8.95466	9.75914e-20	1.1711e-17	aldehyde dehydrogenase family protein
BME_RS11855	BMEII0342	2.70946	6.54079	3.67388	7.73181e-18	4.5577e-16	ABC transporter ATP-binding protein
BME_RS01080	BMEI0219	2.72364	6.60536	8.64271	1.07181e-18	8.18475e-17	methylmalonate-semialdehyde dehydrogenase (CoA acylating)
BME_RS12185	BMEII0406	2.86468	7.28376	4.86978	7.23026e-17	3.11457e-15	MFS transporter
BME_RS11840	BMEII0339	2.86653	7.2931	5.14176	3.12888e-20	4.77865e-18	choline dehydrogenase
BME_RS11860	BMEII0343	2.98449	7.91447	3.99085	2.01648e-19	2.12642e-17	ABC transporter ATP-binding protein
BME_RS15310	BMEII1053	3.01568	8.08743	9.84118	4.03355e-22	1.35527e-19	glucose/galactose transporter
BME_RS02255	BMEI0451	3.06829	8.38781	10.7421	9.55811e-28	3.21152e-24	2-isopropylmalate synthase
BME_RS13090	BMEII0591	3.07577	8.43137	7.38858	7.80565e-25	1.31135e-21	sugar ABC transporter permease
BME_RS13085	BMEII0590	3.10603	8.61009	8.57972	1.19529e-23	1.33873e-20	sugar-binding periplasmic protein
BME_RS14190	BMEII0816	3.14202	8.82757	3.29778	7.94652e-19	6.35722e-17	3-hydroxyacyl-CoA dehydrogenase
BME_RS11865	BMEII0344	3.55592	11.7609	5.70237	3.22917e-23	1.82495e-20	ABC transporter permease
BME_RS14185	BMEII0815	3.85075	14.4275	4.30178	2.97563e-20	4.76101e-18	AMP-binding protein

## Sheet: S3. DE genes in 16M
Differentally expressed genes between acidic and normal conditions in 16M
Gene	Gene	logFC	fold_change	AveExpr	P.Value	adj.P.Val	description
BME_RS14845	BMEII0958	-6.11377	69.2513	5.64699	2.90967e-24	1.84462e-22	SCP2 domain-containing protein
BME_RS14855	BMEII0960	-5.69522	51.8123	4.73572	7.80264e-24	4.29785e-22	U32 family peptidase
BME_RS02270	BMEI0454	-5.60594	48.7032	7.66817	6.24798e-27	2.09932e-24	OmpW family protein
BME_RS14840	BMEII0957	-5.47098	44.3537	5.67507	1.85472e-24	1.27181e-22	UbiD family decarboxylase
BME_RS14850	BMEII0959	-5.41415	42.6405	4.40896	7.60332e-23	3.00555e-21	U32 family peptidase
BME_RS03330	BMEI0673	-5.26348	38.4119	8.31355	9.7846e-28	6.35125e-25	sulfate ABC transporter substrate-binding protein
BME_RS14835	BMEII0956	-4.59566	24.1786	3.96585	3.83443e-20	7.27893e-19	UbiX family flavin prenyltransferase
BME_RS05010	BMEI1007	-4.51152	22.8087	10.2441	1.36223e-25	1.90712e-23	porin family protein
BME_RS13825		-4.49464	22.5436	8.07132	1.68805e-24	1.20048e-22	DNA translocase FtsK
BME_RS06500	BMEI1293	-4.46783	22.1284	7.87064	4.72279e-25	4.80866e-23	oxygen-independent coproporphyrinogen III oxidase
BME_RS00925	BMEI0195	-4.29222	19.5924	10.3589	4.0067e-28	3.36563e-25	chaperone protein ClpB
BME_RS05405	BMEI1079	-4.00681	16.0757	7.04532	7.42654e-26	1.56684e-23	LysM peptidoglycan-binding domain-containing protein
BME_RS15385	BMEII1067	-3.98107	15.7915	9.25641	1.39565e-22	5.39012e-21	DUF465 domain-containing protein
BME_RS15095		-3.94678	15.4205	4.13669	5.9418e-18	6.44015e-17	hypothetical protein
BME_RS15505	BMEII1092	-3.94261	15.376	8.42876	1.11067e-18	1.45776e-17	hydroxypyruvate isomerase
BME_RS15500	BMEII1091	-3.94249	15.3747	7.45906	2.16429e-18	2.68938e-17	four-carbon acid sugar kinase family protein
BME_RS12030	BMEII0376	-3.89258	14.8519	5.91867	1.28073e-23	6.52011e-22	porin family protein
BME_RS03560	BMEI0717	-3.76584	13.6029	6.75459	7.54211e-25	6.66882e-23	porin family protein
BME_RS00795	BMEI0168	-3.67885	12.8069	6.34944	2.26403e-23	1.05821e-21	DNA translocase FtsK
BME_RS15280	BMEII1047	-3.65377	12.5862	9.18781	3.53835e-22	1.17711e-20	molecular chaperone GroES
BME_RS10400	BMEII0042	-3.64054	12.4713	9.00583	2.00411e-19	3.1175e-18	heat-shock protein IbpA
BME_RS14990	BMEII0988	-3.63222	12.3995	7.17523	4.97511e-17	4.4816e-16	nitrite reductase, copper-containing
BME_RS05505	BMEI1098	-3.60896	12.2013	6.63619	5.08927e-24	2.99999e-22	Lrp/AsnC family transcriptional regulator
BME_RS17055	BMEII0300	-3.58833	12.0281	5.71995	5.6997e-19	7.94647e-18	hypothetical protein
BME_RS16935	BMEII0043	-3.58302	11.9839	6.6305	3.59632e-16	2.71542e-15	hypothetical protein
BME_RS05480		-3.55363	11.7422	8.65739	8.43202e-25	7.26451e-23	DUF533 domain-containing protein
BME_RS12470		-3.54729	11.6907	6.28404	2.38289e-22	8.44053e-21	hypothetical protein
BME_RS10660	BMEII0097	-3.54406	11.6646	4.36722	3.43641e-22	1.17527e-20	heavy metal translocating P-type ATPase
BME_RS01160	BMEI0236	-3.52403	11.5038	7.87552	4.89376e-25	4.83618e-23	protease HtpX
BME_RS15100	BMEII1009	-3.50931	11.3869	6.20878	8.9763e-25	7.54009e-23	sensor domain-containing diguanylate cyclase
BME_RS10910	BMEII0150	-3.46188	11.0187	5.49224	4.88684e-22	1.56379e-20	flagellin
BME_RS02145	BMEI0427	-3.41068	10.6345	7.53369	1.1076e-21	3.10129e-20	DUF1153 domain-containing protein
BME_RS15285	BMEII1048	-3.37408	10.3681	12.449	2.06015e-21	5.40791e-20	molecular chaperone GroEL
BME_RS03625		-3.36868	10.3294	8.06295	1.40844e-24	1.07553e-22	membrane protein
BME_RS04940	BMEI0991	-3.36092	10.274	7.0585	7.29706e-24	4.15561e-22	septal ring lytic transglycosylase RlpA family protein
BME_RS15115	BMEII1012	-3.35869	10.2581	3.26286	8.9683e-17	7.6481e-16	DUF2271 domain-containing protein
BME_RS15495	BMEII1090	-3.33637	10.1006	6.68092	7.79844e-17	6.74368e-16	NAD(P)-dependent oxidoreductase
BME_RS16155	BME_RS16155	-3.33348	10.0804	3.62961	6.63502e-18	7.0327e-17	cobalamin biosynthesis protein CbiG
BME_RS00470	BMEI0102	-3.33281	10.0757	6.37751	5.88784e-21	1.3367e-19	universal stress protein
BME_RS15120	BMEII1013	-3.26061	9.58389	6.82879	8.02314e-20	1.41883e-18	hypothetical protein
BME_RS14830	BMEII0955	-3.20237	9.20468	1.73086	1.05873e-13	5.2084e-13	DUF2478 domain-containing protein
BME_RS16125		-3.16469	8.9674	3.75419	5.55659e-18	6.06173e-17	hypothetical protein
BME_RS15340	BMEII1059	-3.14876	8.86892	4.81517	3.0047e-19	4.50706e-18	L,D-transpeptidase
BME_RS06405		-3.14792	8.86375	11.6971	7.98303e-26	1.56684e-23	hypothetical protein
BME_RS08525	BMEI1716	-3.10286	8.59119	8.8994	4.55781e-20	8.46091e-19	sugar ABC transporter substrate-binding protein
BME_RS10130	BMEI2047	-3.10285	8.59117	7.10702	2.30521e-21	5.87371e-20	HslU--HslV peptidase proteolytic subunit
BME_RS15510	BMEII1093	-3.09239	8.52909	6.81185	2.0478e-15	1.34125e-14	DeoR/GlpR transcriptional regulator
BME_RS08665	BMEI1746	-3.09212	8.52748	8.33605	5.81014e-22	1.82449e-20	zinc-dependent alcohol dehydrogenase
BME_RS08590	BMEI1729	-3.08598	8.49124	6.18933	5.5423e-21	1.26681e-19	MerR family DNA-binding transcriptional regulator
BME_RS02115	BMEI0422	-3.07549	8.42976	7.34371	5.86683e-24	3.39871e-22	hypothetical protein
BME_RS15515	BMEII1094	-3.06169	8.34949	6.83298	2.37986e-18	2.90776e-17	hypothetical protein
BME_RS10135	BMEI2048	-3.03622	8.2034	9.15765	8.86011e-26	1.56684e-23	HslU--HslV peptidase ATPase subunit
BME_RS15105	BMEII1010	-3.03062	8.17163	2.99825	4.56789e-17	4.18205e-16	FAD:protein FMN transferase
BME_RS03335	BMEI0674	-2.98568	7.921	4.7968	9.10983e-20	1.56168e-18	sulfate ABC transporter permease subunit CysT
BME_RS12405	BME_RS12405	-2.95748	7.76766	8.88498	2.21622e-21	5.72806e-20	hypothetical protein
BME_RS12390	BMEII0451	-2.95281	7.74256	8.82256	1.78242e-25	2.27226e-23	SAM-dependent DNA methyltransferase
BME_RS11630		-2.93412	7.64291	5.05466	1.00684e-17	1.01897e-16	DUF2778 domain-containing protein
BME_RS13135	BMEII0601	-2.93232	7.63339	8.19334	1.79203e-23	8.9869e-22	amino acid ABC transporter substrate-binding protein
BME_RS03040	BMEI0610	-2.92808	7.61095	9.96274	4.69178e-25	4.80866e-23	FtsH protease activity modulator HflK
BME_RS07790	BMEI1565	-2.91928	7.56466	7.8432	2.59461e-25	3.11354e-23	cytochrome-c oxidase, cbb3-type subunit II
BME_RS03240	BMEI0653	-2.91512	7.5429	7.46744	1.42382e-20	2.99003e-19	glycoside hydrolase family 43
BME_RS02845	BMEI0572	-2.89919	7.46007	6.63749	9.22898e-25	7.56327e-23	hypothetical protein
BME_RS09060	BMEI1830	-2.88722	7.39845	5.39084	2.42254e-23	1.09427e-21	porin family protein
BME_RS03245	BME_RS03245	-2.83944	7.15742	6.03888	5.62901e-23	2.30652e-21	multidrug ABC transporter ATP-binding protein
BME_RS05060	BMEI1013	-2.82774	7.09961	3.08347	2.17649e-16	1.73705e-15	GlsB/YeaQ/YmgE family stress response membrane protein
BME_RS04065	BMEI0814	-2.82744	7.09814	6.9467	6.87733e-22	2.1203e-20	D-alanyl-D-alanine carboxypeptidase
BME_RS13055	BMEII0584	-2.81957	7.05954	8.15826	4.14563e-22	1.36143e-20	iron ABC transporter substrate-binding protein
BME_RS15780	BMEII0780	-2.81868	7.05518	5.30085	2.24869e-20	4.52431e-19	hypothetical protein
BME_RS14625		-2.75365	6.74422	8.64041	2.38646e-22	8.44053e-21	acid stress chaperone HdeA
BME_RS05905	BMEI1175	-2.7516	6.73466	5.74132	2.16386e-23	1.04269e-21	sugar ABC transporter substrate-binding protein
BME_RS14985	BMEII0987	-2.74795	6.71762	4.24979	1.06713e-15	7.28772e-15	formylglycine-generating enzyme family protein
BME_RS12395	BMEII0452	-2.71761	6.57784	6.17475	5.65471e-19	7.92598e-18	hypothetical protein
BME_RS15525	BMEII1096	-2.71057	6.54578	8.22357	2.29279e-22	8.28361e-21	MFS transporter
BME_RS15110	BMEII1011	-2.70605	6.52533	4.81001	1.33361e-19	2.17521e-18	sulfite reductase subunit alpha
BME_RS07795		-2.70484	6.51987	5.34863	1.58366e-21	4.25687e-20	CcoQ/FixQ family Cbb3-type cytochrome c oxidase assembly chaperone
BME_RS02840	BMEI0571	-2.69621	6.48098	6.29967	2.18874e-24	1.47083e-22	ribosomal RNA small subunit methyltransferase H
BME_RS08850	BMEI1784	-2.69281	6.46571	10.0102	6.58396e-21	1.47481e-19	heat-shock protein Hsp20
BME_RS08485	BMEI1709	-2.68296	6.42174	7.08036	7.72503e-17	6.707e-16	NAD(P)-dependent oxidoreductase
BME_RS02850	BMEI0573	-2.67157	6.37124	6.47282	1.46584e-24	1.09449e-22	penicillin-binding protein 2
BME_RS03045	BMEI0611	-2.66134	6.32622	8.86468	1.41294e-20	2.98583e-19	protease modulator HflC
BME_RS12160	BMEII0401	-2.64661	6.26195	9.0292	2.17226e-23	1.04269e-21	thioredoxin
BME_RS06410	BMEI1274	-2.62239	6.15767	9.7121	9.02163e-24	4.70566e-22	amino acid transporter LysE
BME_RS06565	BMEI1305	-2.61425	6.12306	9.96693	3.27923e-24	2.04041e-22	porin
BME_RS09910	BMEI2002	-2.6004	6.06456	11.5283	6.14174e-23	2.4567e-21	molecular chaperone DnaK
BME_RS07785	BMEI1564	-2.59646	6.04802	7.17601	2.29864e-23	1.05821e-21	cytochrome-c oxidase, cbb3-type subunit I
BME_RS04060	BMEI0813	-2.5951	6.0423	7.2169	1.93644e-22	7.14992e-21	hypothetical protein
BME_RS08765	BME_RS08765	-2.58459	5.99845	5.7602	5.66141e-19	7.92598e-18	sulfite reductase
BME_RS03340	BMEI0675	-2.58363	5.99444	5.82884	4.44299e-22	1.43543e-20	sulfate ABC transporter permease subunit CysW
BME_RS02530		-2.55243	5.86622	6.7563	4.05728e-21	9.73746e-20	extensin
BME_RS12165	BMEII0402	-2.54913	5.8528	8.43371	2.81071e-24	1.81615e-22	ATP-dependent protease
BME_RS08480	BMEI1708	-2.51977	5.73491	8.28506	5.9997e-18	6.48199e-17	FAA hydrolase family protein
BME_RS14500	BMEII0880	-2.5163	5.72112	4.85308	3.70843e-19	5.46506e-18	acetate/propionate family kinase
BME_RS02215	BMEI0443	-2.51315	5.70864	6.83291	1.19902e-21	3.27538e-20	DUF2333 domain-containing protein
BME_RS08510	BMEI1713	-2.49807	5.6493	6.44197	7.87449e-18	8.16613e-17	ABC transporter ATP-binding protein
BME_RS03050	BMEI0612	-2.48813	5.61052	5.03343	1.66719e-20	3.47936e-19	DUF2065 domain-containing protein
BME_RS14320	BMEII0844	-2.47923	5.57598	12.55	1.64618e-22	6.21481e-21	hypothetical protein
BME_RS03670	BMEI0738	-2.47891	5.57475	3.62163	4.69466e-16	3.42432e-15	PAS domain-containing protein
BME_RS14215	BME_RS14215	-2.47667	5.5661	6.18376	2.29317e-19	3.55071e-18	hypothetical protein
BME_RS07800	BMEI1566	-2.47424	5.55675	7.21118	1.04413e-21	2.99851e-20	cytochrome-c oxidase, cbb3-type subunit III
BME_RS16445	BMEI1273	-2.46677	5.52803	6.3237	1.14159e-08	2.75555e-08	hypothetical protein
BME_RS15520	BMEII1095	-2.46527	5.52232	7.89658	8.67511e-18	8.8867e-17	aldolase
BME_RS14740	BMEII0931	-2.43062	5.39124	5.65607	5.25184e-16	3.78791e-15	class Ib ribonucleoside-diphosphate reductase assembly flavoprotein NrdI
BME_RS08500	BMEI1711	-2.41876	5.3471	5.34753	2.14434e-13	1.00069e-12	L-rhamnose mutarotase
BME_RS07225	BMEI1444	-2.41655	5.33894	5.31965	1.21335e-17	1.20617e-16	site-specific DNA-methyltransferase
BME_RS15705	BMEII1132	-2.41274	5.32484	5.79641	1.01269e-21	2.93331e-20	chain-length determining protein
BME_RS04605	BMEI0925	-2.38853	5.23623	7.13724	7.31433e-22	2.2342e-20	zinc-binding alcohol dehydrogenase family protein
BME_RS08495	BMEI1710	-2.37037	5.17074	7.28813	2.50044e-16	1.97682e-15	gfo/Idh/MocA family oxidoreductase
BME_RS12385	BMEII0450	-2.33437	5.0433	9.2323	8.30681e-24	4.50176e-22	restriction endonuclease subunit S
BME_RS12295	BMEII0430	-2.32181	4.99961	5.62067	4.79083e-17	4.33886e-16	carbohydrate kinase
BME_RS04235	BMEI0848	-2.31981	4.99265	6.89189	1.86249e-20	3.83925e-19	L,D-transpeptidase
BME_RS08505	BMEI1712	-2.31822	4.98717	7.28576	3.21288e-16	2.45906e-15	mandelate racemase/muconate lactonizing enzyme family protein
BME_RS08515	BMEI1714	-2.28611	4.87738	6.88946	2.81897e-20	5.60458e-19	carbohydrate ABC transporter permease
BME_RS02725	BMEI0545	-2.28226	4.86438	8.42074	4.10006e-20	7.73945e-19	DUF475 domain-containing protein
BME_RS08855	BMEI1785	-2.23995	4.7238	5.90152	1.93781e-17	1.87099e-16	DUF1150 domain-containing protein
BME_RS13980	BMEII0775	-2.23335	4.70226	8.32213	5.38893e-22	1.70819e-20	biotin synthase BioB
BME_RS14745	BMEII0932	-2.22995	4.69118	3.09138	1.95326e-12	7.75762e-12	glutaredoxin-like protein NrdH
BME_RS12070	BMEII0384	-2.21914	4.65615	6.63483	9.25272e-22	2.7034e-20	SIS domain-containing protein
BME_RS08820		-2.21725	4.65005	8.48751	1.81956e-21	4.85216e-20	nucleotide exchange factor GrpE
BME_RS09670	BMEI1953	-2.20945	4.62498	4.8589	1.00535e-13	4.96033e-13	hypothetical protein
BME_RS04735	BMEI0952	-2.20731	4.61813	6.1531	7.81378e-22	2.36525e-20	TIGR01620 family protein
BME_RS08475	BMEI1707	-2.20229	4.6021	7.58584	4.75107e-18	5.3212e-17	L-fuconate dehydratase
BME_RS06835	BMEI1358	-2.18351	4.54256	3.34704	8.5693e-14	4.29103e-13	hypothetical protein
BME_RS07965	BMEI1599	-2.18286	4.54054	6.12431	1.64373e-16	1.33083e-15	hypothetical protein
BME_RS14505	BMEII0881	-2.17592	4.51873	7.62916	3.09285e-20	6.04185e-19	phosphoketolase
BME_RS12290	BMEII0429	-2.16583	4.48726	6.49076	1.1845e-19	1.96164e-18	glycerol-3-phosphate dehydrogenase
BME_RS01450	BMEI0299	-2.16504	4.48478	9.56349	1.82578e-18	2.30625e-17	DUF465 domain-containing protein
BME_RS06815	BMEI1354	-2.16222	4.47602	4.83552	5.01598e-18	5.52281e-17	hypothetical protein
BME_RS14735	BMEII0930	-2.15119	4.44193	7.42271	2.45929e-17	2.32767e-16	class 1b ribonucleoside-diphosphate reductase subunit alpha
BME_RS08770	BMEI1767	-2.13402	4.38939	3.045	8.74577e-16	6.08401e-15	DUF2849 domain-containing protein
BME_RS08775	BMEI1768	-2.1335	4.3878	4.74185	2.72545e-14	1.46755e-13	uroporphyrinogen-III C-methyltransferase
BME_RS09565	BMEI1932	-2.12493	4.3618	6.83789	2.00533e-18	2.5048e-17	hypothetical protein
BME_RS14785	BMEII0945	-2.12067	4.34897	5.72507	3.59424e-18	4.17877e-17	ABC transporter substrate-binding protein
BME_RS02495	BMEI0496	-2.11843	4.3422	7.68658	3.00515e-13	1.36082e-12	MBL fold metallo-hydrolase
BME_RS12075	BMEII0385	-2.10543	4.30325	6.76163	1.71289e-19	2.74062e-18	N-acetylglucosamine-6-phosphate deacetylase
BME_RS13050	BMEII0583	-2.07696	4.21916	5.39326	3.04956e-18	3.60793e-17	ABC transporter ATP-binding protein
BME_RS09055	BMEI1829	-2.064	4.18143	9.49666	2.70267e-19	4.12771e-18	porin family protein
BME_RS00130	BMEI0030	-2.03996	4.11235	7.46553	5.43902e-19	7.71102e-18	DUF4354 domain-containing protein
BME_RS16090	BMEI0570	-2.03365	4.09439	5.32497	1.49042e-14	8.26374e-14	hypothetical protein
BME_RS05620	BMEI1121	-2.01821	4.0508	8.64972	2.92595e-20	5.74923e-19	DUF1476 domain-containing protein
BME_RS00465	BMEI0101	-1.98764	3.96588	7.93243	2.72928e-21	6.79287e-20	cysteine synthase A
BME_RS04730	BMEI0951	-1.97944	3.9434	6.87584	1.36216e-19	2.21104e-18	hypothetical protein
BME_RS06605	BMEI1313	-1.97139	3.92145	3.63783	4.14419e-13	1.84186e-12	sel1 repeat family protein
BME_RS15925	BMEI0298	-1.9629	3.89846	10.0831	1.13439e-21	3.15003e-20	hypothetical protein
BME_RS14800	BME_RS14800	-1.92448	3.796	7.78069	3.55621e-17	3.28266e-16	MFS transporter
BME_RS02450	BMEI0489	-1.92273	3.79139	7.67074	5.13776e-21	1.2072e-19	hypothetical protein
BME_RS08565	BMEI1724	-1.90152	3.73607	7.93054	2.19056e-16	1.74415e-15	DUF1794 domain-containing protein
BME_RS17395		-1.90152	3.73607	5.16056	3.83897e-15	2.37988e-14	hypothetical protein
BME_RS02640	BMEI0527	-1.89857	3.72844	7.65425	1.97579e-20	4.04797e-19	GatB/YqeY domain-containing protein
BME_RS17125		-1.89114	3.70928	4.3505	3.08993e-14	1.65058e-13	hypothetical protein
BME_RS08835	BMEI1781	-1.88293	3.68822	5.52859	2.56056e-18	3.08368e-17	cysteine biosynthesis protein
BME_RS14730	BMEII0929	-1.88212	3.68616	6.90078	7.41567e-18	7.78646e-17	class 1b ribonucleoside-diphosphate reductase subunit beta
BME_RS07560	BMEI1513	-1.8724	3.6614	8.09203	7.86456e-19	1.07418e-17	J domain-containing protein
BME_RS09205	BME_RS09205	-1.87044	3.65644	5.16634	5.00713e-16	3.64155e-15	glycosyl transferase family 1
BME_RS11360	BMEII0238	-1.85489	3.61724	5.47534	8.96544e-21	1.9561e-19	hypothetical protein
BME_RS02130	BMEI0425	-1.84188	3.58476	8.84927	8.52548e-22	2.55765e-20	DUF1134 domain-containing protein
BME_RS12285	BMEII0428	-1.83232	3.56109	4.42121	5.29243e-17	4.71686e-16	aminotransferase
BME_RS01995	BMEI0400	-1.78635	3.4494	9.7738	1.11641e-17	1.1231e-16	PepSY domain-containing protein
BME_RS07930	BMEI1591	-1.77862	3.43098	8.30079	1.98196e-23	9.79323e-22	ferredoxin--NADP reductase
BME_RS10890	BMEII0146	-1.77799	3.42948	5.80128	3.48755e-17	3.22814e-16	D-xylose ABC transporter substrate-binding protein
BME_RS02710	BMEI0542	-1.77298	3.41759	8.22889	4.44613e-20	8.30699e-19	hypothetical protein
BME_RS13985	BMEII0776	-1.76843	3.40682	6.53969	1.14474e-15	7.72357e-15	8-amino-7-oxononanoate synthase
BME_RS14700		-1.76686	3.40314	5.77102	1.86456e-18	2.34641e-17	DUF3597 domain-containing protein
BME_RS08760	BMEI1765	-1.76432	3.39713	2.87609	1.03936e-09	2.87903e-09	phosphoadenylyl-sulfate reductase
BME_RS06905	BMEI1371	-1.76405	3.3965	4.34004	2.54602e-13	1.16707e-12	hypothetical protein
BME_RS08520	BMEI1715	-1.75248	3.36938	6.426	1.76214e-18	2.23426e-17	sugar ABC transporter permease
BME_RS12065	BMEII0383	-1.7414	3.3436	5.30822	1.76994e-11	6.01314e-11	GntR family transcriptional regulator
BME_RS05100	BMEI1019	-1.73481	3.32835	7.92347	7.61942e-18	7.95115e-17	cyclic pyranopterin monophosphate synthase
BME_RS14630	BME_RS14630	-1.73292	3.32399	5.87614	5.18006e-18	5.66938e-17	glutaminase
BME_RS12230	BMEII0416	-1.73047	3.31837	8.78259	1.14763e-21	3.16068e-20	peptidase M3
BME_RS06225	BMEI1236	-1.7198	3.2939	4.4573	1.08663e-16	9.08228e-16	hypothetical protein
BME_RS15760	BMEI2013	-1.71156	3.27514	3.79854	3.65771e-16	2.75558e-15	DUF2852 domain-containing protein
BME_RS11750	BMEII0317	-1.70587	3.26226	5.28385	4.09212e-16	3.02853e-15	GGDEF-domain containing protein
BME_RS02455	BMEI0490	-1.70059	3.25034	7.31017	9.33872e-17	7.92376e-16	hypothetical protein
BME_RS07460	BMEI1494	-1.69754	3.24347	9.29805	2.69967e-13	1.23581e-12	hypothetical protein
BME_RS07700	BMEI1545	-1.69489	3.23753	7.21976	9.0152e-22	2.65711e-20	F0F1 ATP synthase subunit C
BME_RS16390		-1.69467	3.23702	8.45525	3.01254e-14	1.61181e-13	hypothetical protein
BME_RS04645	BMEI0933	-1.69183	3.23065	7.40251	7.0121e-21	1.56031e-19	cysteine synthase A
BME_RS07860		-1.68981	3.22613	5.70896	8.1641e-15	4.81252e-14	hypothetical protein
BME_RS12915	BME_RS12915	-1.68736	3.22068	8.11552	6.8613e-16	4.85347e-15	FAD-dependent oxidoreductase
BME_RS12315	BME_RS12315	-1.67546	3.19421	7.53282	1.68226e-16	1.35549e-15	D-ribose ABC transporter substrate-binding protein
BME_RS05215	BMEI1042	-1.66825	3.17829	10.9692	2.96136e-19	4.46196e-18	Fe-S cluster assembly protein SufB
BME_RS14795	BMEII0947	-1.66707	3.1757	5.84965	3.26315e-19	4.87297e-18	transcriptional regulator
BME_RS12235	BMEII0418	-1.66287	3.16646	7.22033	1.11098e-19	1.87582e-18	magnesium transporter
BME_RS07705	BMEI1546	-1.65966	3.15942	8.91646	4.96193e-19	7.15541e-18	ATP synthase subunit A
BME_RS13990	BMEII0777	-1.64544	3.12843	5.69222	2.93268e-18	3.48191e-17	ATP-dependent dethiobiotin synthetase BioD
BME_RS02960	BMEI0595	-1.63429	3.10436	7.47167	9.54235e-19	1.27231e-17	hypothetical protein
BME_RS16615	BME_RS16615	-1.6301	3.09534	6.204	2.6611e-17	2.50457e-16	superoxide dismutase
BME_RS13995	BMEII0778	-1.62811	3.09109	8.05708	2.17832e-17	2.07341e-16	adenosylmethionine--8-amino-7-oxononanoate transaminase
BME_RS02220	BMEI0444	-1.61715	3.06768	6.01953	2.93271e-19	4.4387e-18	methyltransferase
BME_RS02460	BMEI0491	-1.6145	3.06205	6.00317	1.18557e-17	1.18557e-16	tRNA-binding protein
BME_RS08755	BMEI1764	-1.61229	3.05736	3.13947	3.0154e-11	9.99185e-11	DUF934 domain-containing protein
BME_RS10160	BMEI2053	-1.60583	3.04371	7.78194	1.9477e-18	2.4419e-17	calcium-binding protein
BME_RS04345	BMEI0870	-1.59231	3.01532	7.77462	1.18515e-19	1.96164e-18	hypothetical protein
BME_RS15075	BMEII1005	-1.58992	3.01033	5.28275	1.1042e-12	4.58039e-12	oxidoreductase
BME_RS17145	BMEII0434	-1.58945	3.00934	7.85011	2.25786e-13	1.05075e-12	hypothetical protein
BME_RS12170	BMEII0403	-1.57902	2.98766	5.20778	6.89348e-14	3.50941e-13	hypothetical protein
BME_RS02855	BMEI0574	-1.57745	2.98442	9.3175	9.51272e-20	1.61428e-18	UDP-N-acetylmuramoyl-L-alanyl-D-glutamate--2, 6-diaminopimelate ligase
BME_RS08090	BMEI1625	-1.5759	2.98122	9.02631	2.01284e-20	4.07419e-19	polyphosphate kinase 2
BME_RS00310	BMEI0070	-1.57181	2.97278	4.12427	5.01422e-12	1.8514e-11	aquaporin
BME_RS10310	BMEII0024	-1.5713	2.97172	6.81224	1.76384e-19	2.80876e-18	lytic murein transglycosylase
BME_RS02635	BMEI0526	-1.56932	2.96765	9.16935	3.2637e-20	6.30232e-19	carbamoyl phosphate synthase small subunit
BME_RS09210	BME_RS09210	-1.56717	2.96322	4.57826	1.00498e-14	5.75252e-14	ABC transporter
BME_RS01215	BMEI0248	-1.55978	2.94809	7.684	1.23587e-20	2.62817e-19	ATP synthase subunit delta
BME_RS16885	BMEI1991	-1.5547	2.93772	4.98523	2.14167e-15	1.39458e-14	hypothetical protein
BME_RS12140	BMEII0398	-1.54976	2.92768	6.5387	6.24046e-16	4.46126e-15	preprotein translocase subunit TatC
BME_RS12080	BMEII0386	-1.54809	2.92429	5.9565	8.77343e-18	8.93294e-17	sugar isomerase domain-containing protein
BME_RS05605	BMEI1118	-1.54758	2.92326	6.05427	4.60408e-17	4.20069e-16	glyoxalase/bleomycin resistance protein/dioxygenase
BME_RS00695	BMEI0147	-1.54607	2.9202	3.60618	1.86097e-12	7.42934e-12	tyrosine recombinase XerC
BME_RS07805	BMEI1567	-1.544	2.91602	7.11524	1.48905e-18	1.9152e-17	cytochrome c oxidase accessory protein CcoG
BME_RS05615	BMEI1120	-1.54135	2.91067	5.87741	6.39877e-18	6.8471e-17	2,4-dihydroxyhept-2-ene-1,7-dioic acid aldolase
BME_RS02715	BMEI0543	-1.5396	2.90714	8.73568	1.71776e-15	1.14291e-14	linear amide C-N hydrolase
BME_RS04620	BMEI0928	-1.53924	2.9064	9.42631	7.97519e-21	1.75141e-19	acetyl-CoA hydrolase
BME_RS13200		-1.53899	2.90592	11.9737	1.26519e-10	3.8965e-10	DUF1127 domain-containing protein
BME_RS09460	BMEI1909	-1.53732	2.90254	6.74838	4.45017e-20	8.30699e-19	YbaB/EbfC family nucleoid-associated protein
BME_RS01230	BMEI0251	-1.53256	2.89299	10.1199	4.55663e-19	6.59926e-18	ATP synthase subunit beta
BME_RS10300		-1.5292	2.88626	4.53496	1.85935e-15	1.23223e-14	hypothetical protein
BME_RS04845	BMEI0972	-1.52747	2.8828	7.45775	6.5439e-20	1.18212e-18	glutathione-disulfide reductase
BME_RS14870	BME_RS14870	-1.52326	2.87441	5.00448	2.63984e-15	1.69272e-14	ABC transporter substrate-binding protein
BME_RS08045	BMEI1616	-1.52265	2.87319	5.10394	8.33114e-15	4.87489e-14	2'-deoxycytidine 5'-triphosphate deaminase
BME_RS04740	BMEI0953	-1.51681	2.86157	6.37076	1.29383e-19	2.12062e-18	hypothetical protein
BME_RS05210	BMEI1041	-1.51385	2.85571	8.00647	1.18992e-17	1.18639e-16	Fe-S cluster assembly ATPase SufC
BME_RS15945		-1.51195	2.85196	5.10844	4.69251e-10	1.34942e-09	hypothetical protein
BME_RS06935	BMEI1377	-1.5117	2.85147	6.74367	2.86437e-17	2.68835e-16	transcription elongation factor
BME_RS01685	BMEI0346	-1.50191	2.83218	4.93277	1.8814e-14	1.03124e-13	bile acid:sodium symporter family protein
BME_RS04445	BMEI0892	-1.48921	2.80735	6.69903	1.13986e-19	1.91496e-18	MexH family multidrug efflux RND transporter periplasmic adaptor subunit
BME_RS08650	BME_RS08650	-1.48411	2.79745	7.70457	7.48175e-15	4.44146e-14	multidrug ABC transporter ATP-binding protein
BME_RS12530	BMEII0479	-1.48228	2.79389	4.93482	5.50804e-13	2.40039e-12	ABC transporter substrate-binding protein
BME_RS00565		-1.47903	2.7876	2.5207	2.12018e-10	6.32104e-10	hypothetical protein
BME_RS14640	BME_RS14640	-1.47585	2.78148	6.22	8.81466e-15	5.11524e-14	glutamate decarboxylase
BME_RS01220	BMEI0249	-1.47324	2.77645	11.2362	1.0127e-20	2.1889e-19	ATP synthase subunit alpha
BME_RS12640	BMEII0502	-1.47095	2.77205	6.58842	8.19637e-17	7.04343e-16	carbonic anhydrase
BME_RS10715	BMEII0109	-1.46272	2.75628	6.64575	1.5833e-17	1.55099e-16	bicyclomycin resistance protein
BME_RS13320	BMEII0642	-1.45818	2.74762	4.13612	7.85768e-12	2.83586e-11	IclR family transcriptional regulator
BME_RS02775	BME_RS02775	-1.436	2.70569	5.0469	7.81056e-18	8.12492e-17	trans-aconitate 2-methyltransferase
BME_RS12465	BMEII0465	-1.43267	2.69945	5.66818	1.46435e-13	7.03894e-13	sulfite exporter TauE/SafE family protein
BME_RS08600	BMEI1731	-1.42885	2.69232	7.04327	2.47047e-21	6.19461e-20	bifunctional diguanylate cyclase/phosphodiesterase
BME_RS14380	BMEII0857	-1.4239	2.68309	3.54262	1.29981e-11	4.53045e-11	putative N-acetylmannosamine-6-phosphate 2-epimerase
BME_RS07485	BMEI1499	-1.42273	2.68092	5.79346	1.63985e-16	1.33083e-15	pirin family protein
BME_RS03125	BMEI0627	-1.42126	2.6782	5.26745	3.29544e-14	1.74099e-13	BA14K family protein
BME_RS01225	BMEI0250	-1.4169	2.67011	9.64786	6.53836e-20	1.18212e-18	ATP synthase subunit gamma
BME_RS01155	BMEI0235	-1.41292	2.66276	6.16602	2.35523e-18	2.88817e-17	MFS transporter
BME_RS07855	BMEI1576	-1.40481	2.64782	5.48238	2.52659e-13	1.16133e-12	xanthine dehydrogenase small subunit
BME_RS11660	BMEII0299	-1.40187	2.64243	6.09583	3.09804e-15	1.94568e-14	IclR family transcriptional regulator
BME_RS07350	BMEI1468	-1.39316	2.62653	8.46956	4.97094e-17	4.4816e-16	metalloprotease TldD
BME_RS07655	BMEI1535	-1.38583	2.61322	9.03947	1.88922e-21	4.99826e-20	Na+/H+ antiporter NhaA
BME_RS14720	BMEII0926	-1.38223	2.60672	9.3844	3.49247e-16	2.64892e-15	septum site-determining protein MinD
BME_RS05080		-1.37601	2.5955	5.80418	1.01167e-14	5.78098e-14	hypothetical protein
BME_RS11710	BMEII0308	-1.36968	2.58413	7.98689	4.24404e-18	4.85033e-17	GTP-binding protein
BME_RS07490		-1.36002	2.56689	6.91064	3.24352e-11	1.06741e-10	DUF937 domain-containing protein
BME_RS10425	BMEII0050	-1.35615	2.56	6.71375	1.20089e-15	8.06998e-15	response regulator
BME_RS00080	BMEI0017	-1.35373	2.55572	5.34282	4.51954e-16	3.3229e-15	flavin-dependent oxidoreductase
BME_RS02370	BMEI0474	-1.35287	2.5542	8.94906	1.17391e-19	1.96164e-18	cytochrome b
BME_RS07755	BMEI1557	-1.34969	2.54858	5.76872	2.54645e-15	1.63596e-14	ArsC family reductase
BME_RS02515	BMEI0501	-1.34936	2.548	8.41046	2.80588e-18	3.34318e-17	excinuclease ABC subunit UvrB
BME_RS05910	BMEI1176	-1.34859	2.54664	3.75445	1.42262e-11	4.91771e-11	hypothetical protein
BME_RS01725	BMEI0354	-1.34565	2.54145	7.25433	3.94879e-12	1.48577e-11	membrane protein
BME_RS09200	BMEI1859	-1.34414	2.53878	9.8526	1.4632e-21	3.96481e-20	BAX inhibitor (BI)-1/YccA family protein
BME_RS12300		-1.34298	2.53675	7.86865	6.82644e-15	4.08856e-14	DUF2291 domain-containing protein
BME_RS08595	BMEI1730	-1.34162	2.53435	7.20436	3.72415e-13	1.66398e-12	copper-translocating P-type ATPase
BME_RS13130	BMEII0600	-1.34095	2.53319	7.02081	1.51904e-17	1.49676e-16	amino acid ABC transporter permease
BME_RS01165	BMEI0237	-1.33941	2.53048	7.26035	4.60578e-12	1.70999e-11	DUF1674 domain-containing protein
BME_RS04050	BMEI0811	-1.33163	2.51687	8.17678	4.58403e-16	3.36295e-15	L-serine ammonia-lyase
BME_RS04690	BMEI0943	-1.32615	2.50733	9.93898	3.32248e-16	2.53716e-15	ribonucleoside-diphosphate reductase, adenosylcobalamin-dependent
BME_RS06980	BMEI1387	-1.32018	2.49697	5.96494	6.81309e-17	5.99267e-16	xylose isomerase
BME_RS07980	BMEI1603	-1.31998	2.49663	7.43535	1.48949e-16	1.21473e-15	polysaccharide deacetylase family protein
BME_RS08530	BMEI1717	-1.31912	2.49515	5.0153	1.98776e-12	7.87603e-12	IclR family transcriptional regulator
BME_RS14715	BMEII0925	-1.31699	2.49146	8.17356	6.35147e-18	6.81819e-17	cell division topological specificity factor
BME_RS02895	BMEI0582	-1.29802	2.45892	8.69645	1.52478e-19	2.4631e-18	D-alanine--D-alanine ligase
BME_RS05205	BMEI1040	-1.29601	2.45549	9.67679	1.70917e-19	2.74062e-18	Fe-S cluster assembly protein SufD
BME_RS12270	BMEII0425	-1.29066	2.4464	5.73091	9.12553e-13	3.88124e-12	triose-phosphate isomerase
BME_RS13125	BMEII0599	-1.28662	2.43956	5.89975	1.08482e-15	7.37854e-15	amino acid ABC transporter ATP-binding protein
BME_RS13530		-1.28529	2.43731	6.94894	8.05175e-16	5.63e-15	BA14K family protein
BME_RS11615	BMEII0290	-1.28249	2.43258	7.47977	1.93123e-19	3.0181e-18	3'-5' exonuclease
BME_RS07750	BMEI1556	-1.27762	2.42439	6.31493	2.30527e-15	1.49243e-14	aromatic acid exporter family protein
BME_RS14725	BMEII0927	-1.27297	2.41658	9.36498	9.66034e-16	6.62423e-15	septum site-determining protein MinC
BME_RS12020	BMEII0374	-1.2667	2.40611	4.97156	1.86878e-08	4.37569e-08	alanine racemase
BME_RS16580	BMEI1524	-1.26434	2.40218	2.80131	8.71164e-10	2.43116e-09	hypothetical protein
BME_RS01830	BMEI0373	-1.26406	2.4017	10.9235	4.49942e-11	1.46068e-10	DUF1328 domain-containing protein
BME_RS07690	BMEI1543	-1.26074	2.39618	7.32495	2.18267e-18	2.69625e-17	ATP synthase subunit b 2
BME_RS05395	BMEI1077	-1.25893	2.39318	6.63317	2.26235e-17	2.14732e-16	immunogenic membrane protein YajC
BME_RS11375	BME_RS11375	-1.25434	2.38558	4.33181	1.0884e-13	5.33094e-13	coniferyl aldehyde dehydrogenase
BME_RS01680	BMEI0345	-1.25136	2.38066	5.23641	6.51564e-16	4.6481e-15	porin family protein
BME_RS12280	BMEII0427	-1.24596	2.37177	3.59714	8.6466e-13	3.69626e-12	sugar-binding transcriptional regulator
BME_RS00095	BMEI0020	-1.2456	2.37118	2.96496	1.0778e-09	2.98058e-09	gfo/Idh/MocA family oxidoreductase
BME_RS08825	BMEI1778	-1.24275	2.36649	4.9356	5.61483e-15	3.40539e-14	trimeric intracellular cation channel family protein
BME_RS02275	BMEI0455	-1.23673	2.35664	4.62133	6.34578e-13	2.74059e-12	glutathione S-transferase family protein
BME_RS13035	BMEII0581	-1.23256	2.34984	11.7433	2.15773e-15	1.40232e-14	superoxide dismutase [Cu-Zn]
BME_RS02910	BME_RS02910	-1.23018	2.34597	9.8507	2.54351e-09	6.6663e-09	cell division protein FtsZ
BME_RS14765	BMEII0939	-1.22648	2.33996	5.09824	1.68662e-13	8.02699e-13	trehalose utilization protein ThuA
BME_RS17000	BME_RS17000	-1.22572	2.33872	5.98366	1.35453e-16	1.11823e-15	PilZ domain-containing protein
BME_RS02490	BMEI0495	-1.22489	2.33738	4.94391	4.91873e-11	1.59066e-10	hypothetical protein
BME_RS02615	BMEI0522	-1.22435	2.33651	10.0783	9.97813e-13	4.21011e-12	carbamoyl phosphate synthase large subunit
BME_RS14375	BMEII0856	-1.22242	2.33337	5.71129	7.06115e-18	7.43745e-17	N-acetylneuraminate epimerase
BME_RS10965	BMEII0162	-1.21866	2.3273	4.57474	4.1572e-12	1.5582e-11	flagellar biosynthesis regulator FlaF
BME_RS02000	BMEI0401	-1.21736	2.32521	5.94116	1.52163e-14	8.40899e-14	patatin
BME_RS08660	BMEI1745	-1.21623	2.32339	6.63153	3.64916e-14	1.91581e-13	DUF779 domain-containing protein
BME_RS06895	BMEI1369	-1.21588	2.32283	8.44946	1.41382e-17	1.39719e-16	L,D-transpeptidase
BME_RS06595		-1.21256	2.31749	7.85164	5.25347e-16	3.78791e-15	hypothetical protein
BME_RS09975	BMEI2014	-1.21006	2.31348	2.04499	0.000223349	0.000347431	DUF2852 domain-containing protein
BME_RS03020	BME_RS03020	-1.20216	2.30084	7.15185	9.90788e-12	3.5228e-11	Bcr/CflA family drug resistance efflux transporter
BME_RS14050	BMEII0787	-1.20066	2.29845	6.21962	6.77692e-17	5.97649e-16	DUF488 domain-containing protein
BME_RS13490	BMEII0673	-1.20027	2.29783	7.25964	2.07224e-17	1.98935e-16	metal-dependent hydrolase
BME_RS00320	BMEI0072	-1.19931	2.2963	6.0876	2.93961e-16	2.28637e-15	cell division ATP-binding protein FtsE
BME_RS14425	BMEII0866	-1.19895	2.29573	3.80169	1.0746e-08	2.60509e-08	gfo/Idh/MocA family oxidoreductase
BME_RS02900	BMEI0583	-1.19744	2.29333	8.25097	3.09357e-16	2.39502e-15	cell division protein FtsQ
BME_RS02860	BMEI0575	-1.19652	2.29186	9.07024	5.35723e-21	1.2329e-19	UDP-N-acetylmuramoylalanyl-D-glutamyl-2, 6-diaminopimelate--D-alanyl-D-alanine ligase
BME_RS14115	BMEII0801	-1.1932	2.2866	5.80083	5.90209e-10	1.68345e-09	ABC transporter permease
BME_RS14000	BMEII0779	-1.19135	2.28367	6.1346	3.87903e-16	2.88353e-15	ketoacyl-ACP synthase III
BME_RS16025		-1.19076	2.28272	2.35436	3.32724e-07	6.82927e-07	hypothetical protein
BME_RS16275		-1.18988	2.28134	5.91235	1.69141e-11	5.78732e-11	hypothetical protein
BME_RS15065	BMEII1002	-1.17268	2.2543	3.80302	6.10348e-06	1.10138e-05	hemerythrin domain-containing protein
BME_RS06110	BMEI1214	-1.17244	2.25393	9.99318	5.08633e-13	2.22817e-12	hypothetical protein
BME_RS11925	BMEII0355	-1.16962	2.24953	3.5397	1.43955e-10	4.40116e-10	gfo/Idh/MocA family oxidoreductase
BME_RS09900	BMEI2001	-1.16491	2.24219	8.40954	2.44751e-16	1.93954e-15	molecular chaperone DnaJ
BME_RS01900	BMEI0386	-1.16478	2.24199	8.18143	3.98264e-19	5.81811e-18	NAD-dependent succinate-semialdehyde dehydrogenase
BME_RS15045	BMEII0999	-1.15904	2.23309	1.28978	0.00143746	0.00206581	cytochrome c
BME_RS06970	BMEI1385	-1.15577	2.22804	4.23116	1.63835e-11	5.6287e-11	LacI family DNA-binding transcriptional regulator
BME_RS04075	BMEI0816	-1.15494	2.22675	10.6182	2.67845e-18	3.21414e-17	ATP-dependent Clp protease ATP-binding subunit ClpA
BME_RS12890	BMEII0552	-1.14778	2.21573	7.93757	2.07865e-13	9.78189e-13	lectin-like protein BA14k
BME_RS16570		-1.14262	2.20782	8.6796	6.30213e-07	1.25223e-06	hypothetical protein
BME_RS00020	BMEI0003	-1.1418	2.20656	9.64875	6.22787e-21	1.40441e-19	transcription termination factor Rho
BME_RS04375	BMEI0877	-1.13192	2.19151	8.47489	5.0353e-16	3.65412e-15	HU family DNA-binding protein
BME_RS04530	BMEI0910	-1.1272	2.18435	8.96025	5.84675e-16	4.19767e-15	GTP cyclohydrolase I FolE
BME_RS09905		-1.12364	2.17896	6.96536	3.75402e-14	1.96778e-13	hypothetical protein
BME_RS13740	BMEII0722	-1.12208	2.1766	5.68812	3.30644e-11	1.08705e-10	hypothetical protein
BME_RS00425		-1.12042	2.1741	3.64528	5.06122e-12	1.86671e-11	twin transmembrane helix small protein
BME_RS02575	BMEI0513	-1.11967	2.17297	6.5426	4.54198e-18	5.11926e-17	LysR family transcriptional regulator
BME_RS11550	BMEII0278	-1.11967	2.17297	5.96741	3.02815e-15	1.90535e-14	RidA family protein
BME_RS07600	BMEI1523	-1.11629	2.16788	2.77379	6.57987e-06	1.1829e-05	hypothetical protein
BME_RS04965	BMEI0998	-1.1135	2.16371	11.0591	1.82609e-19	2.86713e-18	glycosyl transferase
BME_RS05125	BMEI1024	-1.11324	2.16331	9.15035	7.53753e-19	1.03372e-17	NAD(P)-dependent oxidoreductase
BME_RS14385	BMEII0858	-1.11284	2.16271	7.37688	2.90708e-17	2.72083e-16	FadR family transcriptional regulator
BME_RS08730	BMEI1759	-1.1128	2.16265	9.90416	3.9668e-18	4.56454e-17	methionine synthase
BME_RS01535	BMEI0317	-1.11278	2.16261	4.93446	1.4808e-14	8.22394e-14	TerC family protein
BME_RS12370	BMEII0447	-1.10918	2.15723	6.26128	1.10926e-14	6.30645e-14	transporter
BME_RS06575	BMEI1306	-1.10862	2.1564	4.98315	2.34247e-11	7.84717e-11	porin
BME_RS12240	BMEII0419	-1.10847	2.15617	9.8308	1.94709e-16	1.55767e-15	translational GTPase TypA
BME_RS07695	BMEI1544	-1.10259	2.14741	8.78384	4.68902e-14	2.42386e-13	ATP synthase subunit B
BME_RS03055	BMEI0613	-1.1003	2.14399	10.132	4.102e-17	3.77609e-16	PDZ domain-containing protein
BME_RS14125	BMEII0803	-1.09782	2.14031	6.52435	3.51047e-08	7.96972e-08	hemolysin secretion protein D
BME_RS07355	BMEI1469	-1.09755	2.13991	6.24923	8.70556e-18	8.89079e-17	guanylate kinase
BME_RS06290	BMEI1249	-1.09342	2.1338	13.4416	1.32759e-14	7.4469e-14	membrane protein
BME_RS01950	BMEI0390	-1.09111	2.13038	5.32674	1.32127e-08	3.16201e-08	hypothetical protein
BME_RS13085	BMEII0590	-1.08773	2.1254	8.57972	1.89965e-13	8.96462e-13	sugar-binding periplasmic protein
BME_RS09030	BMEI1823	-1.08724	2.12467	10.4328	4.9306e-18	5.4676e-17	DNA topoisomerase (ATP-hydrolyzing) subunit B
BME_RS02375	BMEI0475	-1.08317	2.11868	7.8156	8.2677e-17	7.0866e-16	cytochrome c1 family protein
BME_RS04000	BMEI0802	-1.0793	2.11302	6.68511	1.98354e-15	1.3068e-14	XRE family transcriptional regulator
BME_RS04360	BMEI0874	-1.07794	2.11102	8.22137	3.82974e-19	5.61917e-18	ATP-dependent Clp protease proteolytic subunit
BME_RS10970	BMEII0163	-1.07292	2.10368	3.00444	3.74297e-08	8.46894e-08	flagellum biosynthesis repressor protein FlbT
BME_RS09115	BMEI1841	-1.07044	2.10008	6.82863	7.36947e-15	4.39812e-14	sulfate ABC transporter substrate-binding protein
BME_RS01905	BMEI0387	-1.06798	2.0965	5.28221	1.1035e-11	3.9029e-11	IclR family transcriptional regulator
BME_RS13315	BMEII0641	-1.06797	2.09648	4.40736	1.99243e-12	7.88523e-12	AraC family transcriptional regulator
BME_RS11705	BMEII0307	-1.0671	2.09521	6.9134	2.10774e-13	9.90489e-13	WD40 repeat domain-containing protein
BME_RS03530	BMEI0711	-1.06595	2.09355	4.82095	4.08328e-08	9.17714e-08	hypothetical protein
BME_RS10720	BMEII0110	-1.06566	2.09312	6.48083	4.48607e-16	3.30552e-15	sulfatase
BME_RS14230	BMEII0825	-1.06104	2.08643	6.25	1.36056e-14	7.59382e-14	nitrate reductase
BME_RS06040	BMEI1201	-1.0602	2.08522	11.1569	1.59181e-17	1.55479e-16	hypothetical protein
BME_RS11025	BMEII0175	-1.06015	2.08515	7.49591	2.8175e-16	2.20671e-15	transcriptional repressor
BME_RS15035	BMEII0997	-1.0592	2.08377	3.7497	1.94425e-08	4.53973e-08	CbbQ/NirQ/NorQ/GpvN family protein
BME_RS11745	BMEII0316	-1.05913	2.08367	4.6399	3.38385e-12	1.28763e-11	KR domain-containing protein
BME_RS06120		-1.05809	2.08218	7.5481	2.72699e-15	1.74196e-14	TIR domain-containing protein
BME_RS09555	BMEI1930	-1.05794	2.08195	7.27658	1.4782e-12	5.98403e-12	branched chain amino acid ABC transporter substrate-binding protein
BME_RS04245	BMEI0850	-1.05737	2.08113	7.08255	9.23216e-16	6.38273e-15	2-dehydro-3-deoxyphosphooctonate aldolase
BME_RS01360	BMEI0280	-1.05723	2.08093	9.29102	2.2927e-13	1.06401e-12	RNA polymerase factor sigma-32
BME_RS16105		-1.05434	2.07677	6.68158	1.43549e-16	1.1764e-15	hypothetical protein
BME_RS17330	BMEII0764	-1.05379	2.07597	5.21815	1.04745e-12	4.38286e-12	hypothetical protein
BME_RS01670	BMEI0343	-1.05309	2.07497	11.4536	2.98703e-15	1.8858e-14	ATP-dependent metallopeptidase FtsH/Yme1/Tma family protein
BME_RS16120	BMEI0652	-1.04943	2.06971	3.85123	2.02617e-09	5.39028e-09	hypothetical protein
BME_RS17140		-1.0489	2.06895	5.46286	4.7468e-13	2.08487e-12	hypothetical protein
BME_RS07295	BMEI1458	-1.04792	2.06755	7.28821	3.50441e-19	5.18714e-18	homoserine kinase
BME_RS05105	BMEI1020	-1.04522	2.06368	7.44755	6.2237e-16	4.45877e-15	molybdenum cofactor guanylyltransferase
BME_RS09145	BMEI1847	-1.04067	2.05719	5.56732	8.36441e-11	2.62413e-10	hypothetical protein
BME_RS09720	BMEI1963	-1.04056	2.05703	7.79975	1.16626e-14	6.60813e-14	tRNA pseudouridine(55) synthase TruB
BME_RS13650	BMEII0704	-1.02869	2.04018	9.25309	1.86176e-12	7.42934e-12	bacterioferritin
BME_RS12265	BMEII0424	-1.02726	2.03814	7.43141	2.80004e-12	1.07644e-11	ribose 5-phosphate isomerase B
BME_RS04960	BMEI0997	-1.02688	2.03761	10.6157	1.80113e-17	1.74908e-16	glycoside hydrolase
BME_RS15025	BME_RS15025	-1.02568	2.03592	1.90088	1.15604e-05	2.03154e-05	hypothetical protein
BME_RS11865	BMEII0344	-1.0251	2.0351	5.70237	1.35684e-09	3.68551e-09	ABC transporter permease
BME_RS00050	BMEI0010	-1.02152	2.03006	7.00983	1.22984e-16	1.02284e-15	chromosome partitioning protein ParB
BME_RS09010	BMEI1819	-1.02135	2.02982	8.787	1.67087e-13	7.96328e-13	S-(hydroxymethyl)glutathione dehydrogenase/class III alcohol dehydrogenase
BME_RS02235	BMEI0447	-1.02115	2.02953	5.04723	4.5289e-12	1.68368e-11	AsnC family transcriptional regulator
BME_RS06975	BMEI1386	-1.02112	2.0295	5.04238	1.01294e-10	3.15428e-10	xylulokinase
BME_RS09025	BMEI1822	-1.01857	2.02591	7.22847	6.65223e-17	5.88197e-16	S-formylglutathione hydrolase
BME_RS09455	BMEI1908	-1.01747	2.02436	8.19272	7.94335e-14	3.99546e-13	DNA polymerase III subunit gamma/tau
BME_RS08715	BMEI1755	-1.01681	2.02344	3.43711	2.74112e-07	5.6678e-07	sulfate adenylyltransferase subunit CysD
BME_RS05610	BMEI1119	-1.01679	2.02341	7.9827	7.2773e-14	3.69361e-13	serine hydrolase family protein
BME_RS07645	BMEI1533	-1.01607	2.0224	5.9795	6.37011e-15	3.8289e-14	DUF2007 domain-containing protein
BME_RS09885	BMEI1998	-1.01584	2.02208	5.97021	2.12343e-13	9.96468e-13	DUF1330 domain-containing protein
BME_RS12935	BMEII0561	-1.01511	2.02106	8.74329	4.48214e-15	2.74317e-14	glycine dehydrogenase
BME_RS02670	BMEI0535	-1.01218	2.01696	6.22298	1.16538e-09	3.19909e-09	hypothetical protein
BME_RS07545	BMEI1510	-1.01195	2.01664	7.72011	3.53666e-10	1.03422e-09	cold-shock protein
BME_RS01520	BMEI0313	-1.01168	2.01625	6.87323	2.09441e-15	1.36911e-14	cell division protein ZapA
BME_RS04635	BMEI0931	-1.01126	2.01568	8.71579	3.1314e-16	2.41319e-15	3-mercaptopyruvate sulfurtransferase
BME_RS02365	BMEI0473	-1.0076	2.01056	8.84392	4.99543e-18	5.52127e-17	ubiquinol-cytochrome c reductase iron-sulfur subunit
BME_RS09675	BMEI1954	-1.007	2.00973	7.35618	4.30203e-18	4.88338e-17	MetQ/NlpA family ABC transporter substrate-binding protein
BME_RS05135	BMEI1026	-1.00181	2.00251	3.96044	1.1685e-07	2.50713e-07	hypothetical protein
BME_RS13090	BMEII0591	-1.0012	2.00167	7.38858	3.34114e-13	1.50284e-12	sugar ABC transporter permease
BME_RS08040	BMEI1615	-1.0002	2.00028	4.29062	1.28733e-09	3.51375e-09	GlxA family transcriptional regulator
BME_RS10655	BMEII0096	-1.00006	2.00008	4.38932	3.92477e-08	8.84456e-08	oxygen-independent coproporphyrinogen III oxidase
BME_RS01245	BMEI0254	1.0007	2.00097	6.42443	3.20248e-11	1.05597e-10	GntR family transcriptional regulator
BME_RS17205		1.00122	2.0017	3.21392	5.94236e-09	1.48891e-08	hypothetical protein
BME_RS12415		1.00215	2.00299	5.97801	6.56576e-17	5.82083e-16	hypothetical protein
BME_RS06340	BMEI1259	1.00373	2.00517	6.46927	1.36003e-14	7.59382e-14	hypothetical protein
BME_RS16265	BMEI0939	1.00383	2.00532	4.04044	2.3642e-09	6.22547e-09	hypothetical protein
BME_RS02255	BMEI0451	1.00779	2.01082	10.7421	4.71913e-17	4.28548e-16	2-isopropylmalate synthase
BME_RS02470	BMEI0492	1.00792	2.011	7.01542	4.39297e-12	1.64004e-11	two-component sensor histidine kinase
BME_RS01935	BME_RS01935	1.00833	2.01158	3.01639	2.4062e-06	4.53948e-06	NA
BME_RS09850	BMEI1989	1.00902	2.01254	8.26737	8.22807e-15	4.83605e-14	phosphonate ABC transporter substrate-binding protein
BME_RS03300	BMEI0667	1.01126	2.01567	7.32997	1.03051e-16	8.67797e-16	RbsD/FucU transporter
BME_RS13190	BME_RS13190	1.01175	2.01636	7.66424	6.54135e-19	9.04483e-18	branched chain amino acid aminotransferase
BME_RS15725	BMEII1136	1.01276	2.01776	9.41033	1.16666e-17	1.17014e-16	DUF1007 domain-containing protein
BME_RS10055	BMEI2031	1.01442	2.0201	5.88356	3.41226e-15	2.13107e-14	HPr family phosphocarrier protein
BME_RS16255		1.01469	2.02048	3.42358	8.05388e-09	1.9854e-08	hypothetical protein
BME_RS12500	BMEII0473	1.02142	2.02992	6.62871	2.10903e-17	2.0189e-16	AcrB/AcrD/AcrF family protein
BME_RS09370	BMEI1890	1.02358	2.03295	7.64914	1.04632e-14	5.96884e-14	DUF1775 domain-containing protein
BME_RS15930		1.02503	2.035	3.08667	3.41045e-05	5.71243e-05	NAD(P)-dependent oxidoreductase
BME_RS13000	BMEII0575	1.02615	2.03658	5.32528	1.22997e-12	5.07703e-12	DUF1612 domain-containing protein
BME_RS06270	BMEI1245	1.02625	2.03673	6.83549	5.05832e-16	3.66292e-15	23S rRNA (adenine(2030)-N(6))-methyltransferase RlmJ
BME_RS09375	BMEI1892	1.03235	2.04536	7.82583	5.2912e-16	3.80694e-15	hypothetical protein
BME_RS04540	BMEI0912	1.03252	2.04559	4.38055	5.06633e-11	1.63524e-10	membrane protein insertion efficiency factor YidD
BME_RS05820	BME_RS05820	1.03275	2.04592	7.28354	2.12789e-10	6.33839e-10	NA
BME_RS06615	BMEI1315	1.03363	2.04716	3.43141	1.511e-07	3.20515e-07	DUF2147 domain-containing protein
BME_RS14335	BMEII0847	1.03452	2.04843	1.91827	4.1435e-05	6.90241e-05	glycosyltransferase WbuB
BME_RS04500		1.03543	2.04973	6.91446	2.73627e-16	2.1481e-15	hypothetical protein
BME_RS16700	BMEI1698	1.03618	2.05079	3.31132	2.33533e-08	5.41153e-08	hypothetical protein
BME_RS01135	BMEI0231	1.03656	2.05134	12.2116	3.16567e-17	2.9383e-16	NAD-glutamate dehydrogenase
BME_RS00640	BMEI0136	1.0423	2.0595	7.0706	2.71294e-18	3.24394e-17	cell division protein ZapE
BME_RS00965	BME_RS00965	1.04282	2.06025	2.892	2.8454e-07	5.87617e-07	NA
BME_RS04780	BME_RS04780	1.04507	2.06347	6.31817	1.14057e-11	4.02977e-11	hypothetical protein
BME_RS10405		1.04531	2.06381	5.4985	1.93014e-11	6.53097e-11	hypothetical protein
BME_RS08170	BMEI1640	1.04936	2.06961	6.57601	2.77342e-14	1.48861e-13	NUDIX domain-containing protein
BME_RS06670	BMEI1325	1.04966	2.07005	7.27536	1.27439e-14	7.16047e-14	PAS domain-containing sensor histidine kinase
BME_RS00535	BMEI0116	1.04984	2.07029	7.43852	4.08244e-18	4.68157e-17	LysR family transcriptional regulator
BME_RS12940	BMEII0563	1.05059	2.07138	4.71864	3.68511e-12	1.39437e-11	Lrp/AsnC family transcriptional regulator
BME_RS02970	BMEI0597	1.05203	2.07345	7.34555	3.64901e-18	4.22782e-17	serine/threonine protein kinase
BME_RS13185	BMEII0611	1.05269	2.07439	4.62149	1.87091e-10	5.61775e-10	sulfite exporter TauE/SafE family protein
BME_RS17170		1.05367	2.07581	2.51123	3.21191e-07	6.60062e-07	hypothetical protein
BME_RS16470		1.05425	2.07663	3.04398	4.56435e-07	9.22757e-07	hypothetical protein
BME_RS16475	BME_RS16475	1.05751	2.08133	3.2046	3.01255e-07	6.20231e-07	hypothetical protein
BME_RS08900	BMEI1795	1.06005	2.085	5.29246	3.84458e-13	1.71323e-12	DUF1049 domain-containing protein
BME_RS02820	BMEI0564	1.06062	2.08583	6.85942	7.62817e-17	6.64007e-16	molecular chaperone DjlA
BME_RS00770	BMEI0162	1.06175	2.08745	9.70453	1.09061e-14	6.21094e-14	succinate dehydrogenase iron-sulfur subunit
BME_RS08140	BMEI1634	1.06249	2.08854	6.27851	2.12729e-12	8.37949e-12	HAD family hydrolase
BME_RS00545	BME_RS00545	1.06478	2.09185	4.1898	8.89481e-11	2.78533e-10	NA
BME_RS15740		1.06545	2.09283	7.70693	7.50187e-08	1.6421e-07	hypothetical protein
BME_RS15745		1.06545	2.09283	7.70693	7.50187e-08	1.6421e-07	hypothetical protein
BME_RS15770		1.06545	2.09283	7.70693	7.50187e-08	1.6421e-07	hypothetical protein
BME_RS03015	BMEI0604	1.06723	2.09541	8.34988	1.39191e-16	1.14628e-15	TetR/AcrR family transcriptional regulator
BME_RS16715	BMEI1704	1.06799	2.09651	4.42696	4.87639e-11	1.57849e-10	hypothetical protein
BME_RS13670	BMEII0708	1.06829	2.09695	6.72144	8.2328e-15	4.83605e-14	YbaK/EbsC family protein
BME_RS09505	BME_RS09505	1.07386	2.10506	4.19016	1.2652e-10	3.8965e-10	NA
BME_RS11055	BMEII0181	1.07408	2.10538	5.02156	1.31529e-09	3.58135e-09	ATPase
BME_RS00755	BMEI0159	1.07636	2.10871	9.709	3.95524e-16	2.93369e-15	succinate dehydrogenase, cytochrome b556 subunit
BME_RS00985	BME_RS00985	1.07887	2.11238	3.84837	1.37474e-07	2.93278e-07	NA
BME_RS13365		1.08108	2.11561	6.74545	4.0446e-15	2.49198e-14	hypothetical protein
BME_RS07210	BMEI1441	1.08362	2.11935	4.64481	6.57873e-11	2.09521e-10	DUF721 domain-containing protein
BME_RS17325		1.08443	2.12054	9.24148	3.41517e-14	1.79858e-13	hypothetical protein
BME_RS10390	BMEII0040	1.08591	2.12272	9.73728	3.84524e-16	2.86475e-15	glutamate synthase large subunit
BME_RS16945	BMEII0046	1.08657	2.12368	2.4369	9.9114e-08	2.14715e-07	hypothetical protein
BME_RS00225	BMEI0051	1.08953	2.12805	8.62415	6.69308e-14	3.42294e-13	hypothetical protein
BME_RS01885	BMEI0383	1.09161	2.13111	7.69904	4.59766e-15	2.80875e-14	HNH endonuclease
BME_RS12685	BMEII0511	1.09173	2.13129	8.70199	3.22326e-14	1.70823e-13	phosphogluconate dehydratase
BME_RS13665	BMEII0707	1.09181	2.13141	9.60108	8.14147e-18	8.41702e-17	transcriptional regulator
BME_RS00785	BMEI0166	1.09192	2.13158	6.52443	1.90735e-15	1.26155e-14	acyl-CoA thioesterase II
BME_RS16940		1.09637	2.13815	4.43357	1.40807e-09	3.81234e-09	hypothetical protein
BME_RS04095	BMEI0820	1.10136	2.14557	7.81701	8.80455e-13	3.759e-12	RidA family protein
BME_RS13690	BME_RS13690	1.10248	2.14724	3.59443	2.98726e-09	7.72685e-09	IS5/IS1182 family transposase
BME_RS06345	BMEI1260	1.10327	2.14842	8.21752	2.49955e-17	2.35913e-16	DNA polymerase III subunit chi
BME_RS13895	BMEII0757	1.10339	2.14859	6.22085	1.56819e-13	7.48456e-13	GntR family transcriptional regulator
BME_RS13360	BMEII0650	1.1065	2.15322	6.24813	9.49527e-16	6.52791e-15	DNA polymerase III subunit epsilon
BME_RS11960	BMEII0362	1.10737	2.15452	5.72887	1.52004e-13	7.28578e-13	sugar ABC transporter permease
BME_RS16360	BME_RS16360	1.1122	2.16176	4.89047	1.03376e-13	5.09302e-13	IS5/IS1182 family transposase
BME_RS05800	BMEI1157	1.11222	2.16177	8.86633	2.16911e-18	2.68938e-17	NADH-quinone oxidoreductase subunit B
BME_RS06275		1.11447	2.16516	8.22844	1.52403e-13	7.29451e-13	hypothetical protein
BME_RS02585		1.11519	2.16623	7.83675	2.05168e-10	6.1403e-10	hypothetical protein
BME_RS07335	BMEI1465	1.11585	2.16722	7.95653	3.04732e-17	2.83864e-16	cytochrome c oxidase subunit I
BME_RS05765	BMEI1150	1.1165	2.1682	6.76079	1.76002e-13	8.35266e-13	NADH-quinone oxidoreductase subunit I
BME_RS13775	BMEII0731	1.1242	2.17981	2.87443	2.24664e-09	5.92986e-09	dTDP-glucose 4,6-dehydratase
BME_RS17300	BME_RS17300	1.1253	2.18147	3.68574	2.97326e-08	6.7914e-08	hypothetical protein
BME_RS10545	BMEII0073	1.12561	2.18194	12.3087	4.41161e-18	4.99091e-17	pentapeptide MXKDX repeat protein
BME_RS02160	BMEI0429	1.12856	2.1864	5.44344	5.84766e-15	3.54012e-14	RNA methyltransferase
BME_RS16250	BME_RS16250	1.12934	2.18758	4.70204	3.75367e-10	1.09292e-09	UDP-glucose 4-epimerase
BME_RS08135	BME_RS08135	1.13053	2.18939	3.79997	3.19704e-12	1.22208e-11	esterase
BME_RS14095	BMEII0797	1.1311	2.19025	7.43898	2.45547e-15	1.58053e-14	ABC transporter substrate-binding protein
BME_RS03600	BMEI0724	1.1359	2.19756	8.39065	2.19885e-18	2.70628e-17	pyridoxal phosphate-dependent aminotransferase
BME_RS16035	BME_RS16035	1.13608	2.19784	7.61489	1.9517e-15	1.28835e-14	hypothetical protein
BME_RS15660	BMEII1123	1.14063	2.20477	7.73403	9.18928e-20	1.56731e-18	polyamine ABC transporter ATP-binding protein
BME_RS17080		1.14259	2.20777	3.76766	8.80887e-08	1.9182e-07	hypothetical protein
BME_RS07765	BME_RS07765	1.144	2.20993	7.11997	1.074e-15	7.31979e-15	salicylaldehyde dehydrogenase
BME_RS01475	BMEI0304	1.14676	2.21417	0.366647	0.000310979	0.000476249	PaaI family thioesterase
BME_RS10330	BMEII0028	1.14763	2.2155	7.02753	1.3199e-13	6.37195e-13	type IV secretion system protein VirB4
BME_RS00645	BMEI0137	1.14846	2.21678	8.76055	1.64805e-18	2.09752e-17	malate dehydrogenase
BME_RS09095	BMEI1837	1.14849	2.21682	10.2971	6.95621e-20	1.24989e-18	DUF3131 domain-containing protein
BME_RS06600	BMEI1312	1.15159	2.22159	5.475	8.75975e-15	5.101e-14	YitT family protein
BME_RS10460	BMEII0056	1.15782	2.2312	6.06528	2.36465e-12	9.20652e-12	magnesium-translocating P-type ATPase
BME_RS17225	BME_RS17225	1.16149	2.23689	2.68568	1.25697e-07	2.69007e-07	transporter
BME_RS04175	BMEI0836	1.16316	2.23947	10.8135	5.15602e-17	4.60751e-16	citrate (Si)-synthase
BME_RS15350	BMEII1061	1.1638	2.24047	2.87513	1.01291e-07	2.1929e-07	glycolate oxidase iron-sulfur subunit
BME_RS00760	BMEI0160	1.16611	2.24406	8.73404	2.47144e-18	3.00394e-17	succinate dehydrogenase, hydrophobic membrane anchor protein
BME_RS02385	BMEI0477	1.17592	2.25937	5.64419	4.04946e-15	2.49198e-14	MaoC family dehydratase
BME_RS05795	BMEI1156	1.17665	2.26051	7.21876	3.59374e-18	4.17877e-17	NADH-quinone oxidoreductase subunit C
BME_RS16950	BMEII0057	1.17759	2.26198	6.27715	1.19919e-11	4.21031e-11	hypothetical protein
BME_RS16115	BME_RS16115	1.17874	2.26379	4.99803	1.0895e-15	7.39538e-15	cobalt ABC transporter ATP-binding protein
BME_RS00630	BMEI0133	1.18106	2.26744	7.28556	9.65737e-14	4.79302e-13	diaminopimelate epimerase
BME_RS00950	BME_RS00950	1.18223	2.26928	7.04485	1.00401e-12	4.21684e-12	NA
BME_RS01920	BME_RS01920	1.18223	2.26928	7.04485	1.00401e-12	4.21684e-12	NA
BME_RS11070	BME_RS11070	1.18223	2.26928	7.04485	1.00401e-12	4.21684e-12	NA
BME_RS12435	BMEII0460	1.18583	2.27495	4.64408	1.70007e-11	5.80511e-11	nitronate monooxygenase
BME_RS03520	BME_RS03520	1.18696	2.27672	4.51539	2.13556e-12	8.4022e-12	alpha/beta hydrolase
BME_RS16235	BMEI0905	1.18939	2.28056	3.57738	1.35278e-06	2.60031e-06	hypothetical protein
BME_RS11085	BME_RS11085	1.19034	2.28206	4.36862	2.16882e-10	6.44889e-10	NA
BME_RS17050		1.1925	2.28549	0.363837	0.00025816	0.000398996	hypothetical protein
BME_RS10555	BMEII0075	1.194	2.28787	8.67905	1.77857e-19	2.81887e-18	molybdopterin oxidoreductase
BME_RS13355	BME_RS13355	1.20458	2.3047	2.30791	5.3462e-09	1.34455e-08	NA
BME_RS10580	BMEII0080	1.20463	2.30478	4.82148	4.64537e-13	2.04835e-12	2,3-dihydro-2,3-dihydroxybenzoate dehydrogenase
BME_RS01050	BMEI0213	1.20531	2.30587	10.9426	2.65479e-16	2.08902e-15	membrane protein
BME_RS02830		1.20917	2.31205	9.71088	9.78061e-15	5.6451e-14	lytic transglycosylase
BME_RS08210	BMEI1649	1.20992	2.31325	8.18172	3.68925e-16	2.77313e-15	Urease accessory protein UreG 1
BME_RS15860	BMEI0163	1.21338	2.31881	6.04756	3.23797e-11	1.06663e-10	hypothetical protein
BME_RS04460	BME_RS04460	1.21597	2.32297	7.08328	3.23434e-18	3.79978e-17	LysR family transcriptional regulator
BME_RS11690	BMEII0304	1.21993	2.32936	7.16858	2.269e-15	1.47178e-14	sulfoxide reductase heme-binding subunit YedZ
BME_RS16755		1.22206	2.33279	2.84201	2.53363e-08	5.84683e-08	hypothetical protein
BME_RS02915	BMEI0586	1.22356	2.33523	8.4052	5.0297e-18	5.52281e-17	UDP-3-O-[3-hydroxymyristoyl] N-acetylglucosamine deacetylase
BME_RS13890	BMEII0756	1.22445	2.33667	7.93751	1.53154e-13	7.32004e-13	N-acetylglucosamine kinase
BME_RS00230	BMEI0052	1.22587	2.33896	7.8862	1.07622e-16	9.01769e-16	hypothetical protein
BME_RS03915	BMEI0784	1.23351	2.35139	6.72623	4.55553e-18	5.11926e-17	replication-associated recombination protein A
BME_RS02100	BME_RS02100	1.23516	2.35407	3.3818	7.01396e-11	2.2212e-10	NA
BME_RS09665	BMEI1952	1.23932	2.36088	7.56747	8.34245e-15	4.87489e-14	D-glycerate dehydrogenase
BME_RS15145	BMEII1018	1.24627	2.37227	4.377	1.3668e-10	4.18715e-10	2,4-dienoyl-CoA reductase
BME_RS17250		1.24986	2.37818	4.13154	6.54762e-12	2.37325e-11	hypothetical protein
BME_RS00765	BMEI0161	1.25128	2.38052	11.0185	9.15259e-16	6.35009e-15	succinate dehydrogenase flavoprotein subunit
BME_RS04975	BMEI1000	1.25868	2.39277	3.72778	3.63253e-12	1.37602e-11	hypothetical protein
BME_RS00255	BMEI0057	1.26504	2.40334	7.60904	1.21051e-14	6.82821e-14	membrane protein
BME_RS06285	BMEI1248	1.26668	2.40607	7.89033	4.39966e-17	4.03903e-16	glutathione S-transferase
BME_RS02320	BMEI0464	1.26804	2.40835	8.69797	3.86383e-18	4.46133e-17	aspartyl/asparaginyl beta-hydroxylase domain-containing protein
BME_RS01605	BMEI0331	1.26885	2.4097	6.44833	2.44475e-11	8.16537e-11	DUF1465 domain-containing protein
BME_RS10225	BMEII0005	1.26939	2.41059	8.11776	3.78847e-16	2.82873e-15	molybdate ABC transporter substrate-binding protein
BME_RS14705	BME_RS14705	1.27538	2.42063	3.74859	2.0633e-11	6.94658e-11	NA
BME_RS16505	BME_RS16505	1.28139	2.43073	5.28892	4.69824e-16	3.42432e-15	IS5/IS1182 family transposase
BME_RS11995	BMEII0369	1.29243	2.4494	5.08	6.16548e-14	3.17244e-13	formimidoylglutamate deiminase
BME_RS04090	BMEI0819	1.29292	2.45023	7.13195	1.19803e-19	1.97323e-18	glycerophosphoryl diester phosphodiesterase
BME_RS12035	BMEII0377	1.29412	2.45227	5.89092	1.05141e-12	4.39395e-12	alpha-hydroxy-acid oxidizing protein
BME_RS08115	BMEI1630	1.29618	2.45577	10.0118	5.05004e-19	7.25134e-18	efflux RND transporter periplasmic adaptor subunit
BME_RS03945	BMEI0791	1.30079	2.46364	10.7763	6.94167e-17	6.08982e-16	isocitrate dehydrogenase (NADP(+))
BME_RS03675	BMEI0739	1.3035	2.46828	6.94977	1.62149e-18	2.07156e-17	rhomboid family intramembrane serine protease
BME_RS13715	BMEII0715	1.30537	2.47146	3.51089	4.48386e-12	1.67212e-11	YecA family protein
BME_RS15160	BMEII1021	1.30613	2.47277	6.93678	5.54718e-14	2.85867e-13	enoyl-CoA hydratase
BME_RS04475	BME_RS04475	1.30947	2.47851	1.11506	2.53105e-07	5.27236e-07	NA
BME_RS03585	BME_RS03585	1.31814	2.49345	2.01195	5.16286e-08	1.14806e-07	NA
BME_RS15880	BMEI0224	1.32744	2.50957	6.48308	2.06885e-10	6.17968e-10	hypothetical protein
BME_RS07640	BMEI1532	1.32996	2.51396	8.44824	8.2719e-16	5.7663e-15	polyprenyl synthetase family protein
BME_RS15665	BMEII1124	1.33002	2.51407	9.12737	5.56285e-19	7.85343e-18	phosphogluconate dehydrogenase (NADP(+)-dependent, decarboxylating)
BME_RS10550		1.33132	2.51632	8.66527	6.34704e-20	1.15902e-18	cytochrome b/b6 domain-containing protein
BME_RS15670	BMEII1125	1.33601	2.52451	5.46077	9.66891e-17	8.18326e-16	gfo/Idh/MocA family oxidoreductase
BME_RS13140	BMEII0602	1.33896	2.52968	9.0254	8.80476e-20	1.51713e-18	5-oxoprolinase
BME_RS11455	BMEII0259	1.34542	2.54105	9.46919	1.80531e-19	2.84781e-18	complex I NDUFA9 subunit family protein
BME_RS17165	BME_RS17165	1.34687	2.5436	2.09255	5.78328e-09	1.45014e-08	hypothetical protein
BME_RS02330	BMEI0466	1.35081	2.55056	5.99438	8.24545e-18	8.49838e-17	N-acetyltransferase
BME_RS11565	BMEII0280	1.35167	2.55208	7.34082	2.46136e-19	3.79366e-18	MFS transporter
BME_RS14100	BMEII0798	1.35374	2.55573	4.56503	1.64098e-12	6.59535e-12	ABC transporter ATP-binding protein
BME_RS07115	BME_RS07115	1.35536	2.55862	6.85192	1.03262e-17	1.04192e-16	IS3 family transposase
BME_RS06070	BMEI1207	1.3596	2.56614	6.66811	8.69113e-19	1.17278e-17	FAD-binding protein
BME_RS00155	BMEI0035	1.36439	2.57468	8.95919	7.05035e-18	7.43745e-17	D-alanyl-D-alanine carboxypeptidase
BME_RS05735	BMEI1144	1.3669	2.57916	5.37864	4.7841e-18	5.34039e-17	biotin--[acetyl-CoA-carboxylase] ligase
BME_RS00860	BMEI0181	1.37227	2.58878	7.66903	6.0015e-17	5.33466e-16	MFS transporter
BME_RS15850		1.37398	2.59184	4.63932	2.8407e-13	1.28983e-12	hypothetical protein
BME_RS04085	BMEI0818	1.37602	2.5955	6.45978	5.13515e-19	7.34217e-18	GNAT family N-acetyltransferase
BME_RS15855		1.37642	2.59623	6.34662	2.03344e-15	1.33445e-14	hypothetical protein
BME_RS06065	BMEI1206	1.38365	2.60928	8.30022	1.4934e-18	1.9152e-17	zinc-finger domain-containing protein
BME_RS02645	BME_RS02645	1.38373	2.60943	9.11943	5.24689e-21	1.22427e-19	Na+ cotransporter
BME_RS09195	BMEI1858	1.38391	2.60975	5.54172	4.20207e-15	2.58116e-14	N-acetyltransferase
BME_RS16345		1.38968	2.62021	4.49543	2.01502e-14	1.09732e-13	hypothetical protein
BME_RS17220	BME_RS17220	1.40483	2.64786	3.67065	1.10597e-09	3.04844e-09	hypothetical protein
BME_RS15835	BMEI0098	1.41087	2.65897	5.51044	1.21664e-16	1.01437e-15	hypothetical protein
BME_RS05890	BMEI1172	1.4147	2.66605	6.02187	5.87934e-19	8.16305e-18	heme A synthase
BME_RS16805		1.41871	2.67346	4.44734	2.88808e-08	6.61032e-08	hypothetical protein
BME_RS15865		1.42118	2.67805	3.2398	5.15054e-11	1.65764e-10	hypothetical protein
BME_RS02325	BMEI0465	1.42443	2.68408	6.6839	1.27886e-18	1.65906e-17	aspartyl/asparaginyl beta-hydroxylase
BME_RS15845	BMEI0134	1.43056	2.69551	6.16664	2.23127e-12	8.73786e-12	hypothetical protein
BME_RS17370	BME_RS17370	1.44305	2.71894	9.54696	1.01628e-20	2.1889e-19	LysR family transcriptional regulator
BME_RS02390	BMEI0478	1.4441	2.72093	6.45414	2.66929e-15	1.70835e-14	enoyl-CoA hydratase
BME_RS10315	BMEII0025	1.44528	2.72315	7.18796	2.90137e-15	1.83936e-14	type IV secretion system protein virB1
BME_RS15165	BMEII1022	1.44666	2.72575	8.91555	1.43855e-14	8.01583e-14	IclR family transcriptional regulator
BME_RS01665	BMEI0342	1.44816	2.72861	7.86357	1.70477e-16	1.37034e-15	tRNA(Ile)-lysidine synthetase
BME_RS10385	BMEII0039	1.45244	2.7367	8.15657	3.77352e-16	2.82384e-15	glutamate synthase subunit beta
BME_RS11970	BMEII0364	1.45421	2.74006	3.37705	3.08437e-11	1.02103e-10	hypothetical protein
BME_RS16350	BME_RS16350	1.45489	2.74136	6.64114	1.55809e-11	5.36391e-11	hypothetical protein
BME_RS16915	BMEII0006	1.46558	2.76174	6.44698	7.9976e-17	6.89024e-16	hypothetical protein
BME_RS16710	BMEI1703	1.46827	2.7669	0.703064	4.03489e-06	7.44085e-06	hypothetical protein
BME_RS17385		1.47382	2.77757	7.06398	2.48855e-09	6.53244e-09	hypothetical protein
BME_RS11465		1.48	2.7895	4.22873	1.22082e-13	5.93578e-13	GIY-YIG nuclease family protein
BME_RS09405	BMEI1898	1.4867	2.80247	8.48233	4.28668e-18	4.88246e-17	cytochrome o ubiquinol oxidase subunit IV
BME_RS13855	BMEII0749	1.48692	2.80289	4.70393	1.45836e-12	5.91797e-12	hypothetical protein
BME_RS05985	BMEI1189	1.48792	2.80484	7.13749	3.14035e-21	7.64607e-20	bifunctional diaminohydroxyphosphoribosylaminopyrimidine deaminase/5-amino-6-(5-phosphoribosylamino)uracil reductase RibD
BME_RS10220	BMEII0004	1.49118	2.81119	4.8344	4.65938e-16	3.41079e-15	molybdate ABC transporter permease subunit
BME_RS12755		1.49298	2.81471	5.20021	3.67586e-13	1.64459e-12	DUF1127 domain-containing protein
BME_RS04910	BMEI0985	1.49795	2.82441	5.24893	5.14703e-17	4.60751e-16	phosphoribosyl 1,2-cyclic phosphodiesterase
BME_RS11975	BMEII0365	1.50689	2.84198	4.21638	3.49564e-12	1.32716e-11	urocanate hydratase
BME_RS15615	BMEII1114	1.51564	2.85926	6.12506	1.21119e-14	6.82821e-14	flagellar biosynthesis protein FlhB
BME_RS16310	BMEI1031	1.51586	2.8597	6.86678	6.60622e-18	7.02434e-17	hypothetical protein
BME_RS10235	BMEII0008	1.51747	2.86288	2.73064	1.59794e-09	4.2884e-09	DUF3380 domain-containing protein
BME_RS08110	BMEI1629	1.52928	2.88641	10.2132	6.70871e-19	9.23823e-18	multidrug efflux RND transporter permease subunit
BME_RS01700	BMEI0350	1.53791	2.90374	7.06714	2.11742e-21	5.51513e-20	N-acetyltransferase
BME_RS17175	BMEII0471	1.54127	2.9105	8.31291	9.06738e-17	7.71301e-16	hypothetical protein
BME_RS13285	BMEII0635	1.54461	2.91726	3.70611	1.32148e-12	5.41485e-12	protocatechuate 3,4-dioxygenase subunit alpha
BME_RS04440	BMEI0891	1.54679	2.92167	6.37881	1.34425e-16	1.11248e-15	TetR/AcrR family transcriptional regulator
BME_RS09410	BMEI1899	1.54742	2.92295	9.02273	1.22671e-18	1.60379e-17	cytochrome o ubiquinol oxidase subunit III
BME_RS15630	BMEII1117	1.54797	2.92405	7.97445	1.31271e-18	1.69642e-17	TetR/AcrR family transcriptional regulator
BME_RS10325	BMEII0027	1.55873	2.94594	3.73958	1.91163e-12	7.61931e-12	type IV secretion system protein virB3
BME_RS08670	BMEI1747	1.56066	2.94989	8.95466	5.41702e-15	3.29732e-14	aldehyde dehydrogenase family protein
BME_RS13535	BME_RS13535	1.5608	2.95017	3.77589	4.17454e-14	2.17128e-13	NA
BME_RS15625	BMEII1116	1.56398	2.95668	9.44536	3.958e-14	2.06504e-13	HTH-type quorum sensing-dependent transcriptional regulator VjbR
BME_RS00865	BMEI0182	1.57899	2.9876	5.80625	2.48541e-18	3.00394e-17	methyltransferase domain-containing protein
BME_RS12150	BME_RS12150	1.57906	2.98775	1.77746	8.36387e-09	2.05579e-08	NA
BME_RS01845	BME_RS01845	1.58504	3.00016	1.82448	5.72864e-10	1.63815e-09	NA
BME_RS14090		1.58554	3.00119	5.98179	8.54251e-19	1.15737e-17	hypothetical protein
BME_RS00300	BMEI0068	1.59646	3.024	7.0758	2.57386e-19	3.94894e-18	exodeoxyribonuclease III
BME_RS14080	BME_RS14080	1.59759	3.02637	5.02419	6.78791e-16	4.81168e-15	MFS transporter
BME_RS05335	BMEI1066	1.59856	3.02841	8.32913	3.53233e-15	2.1979e-14	NADH:ubiquinone oxidoreductase subunit NDUFA12
BME_RS02610	BMEI0520	1.60149	3.03456	6.96729	2.29909e-23	1.05821e-21	ABC transporter ATP-binding protein/permease
BME_RS13660	BMEII0706	1.62397	3.08221	7.0814	2.89119e-20	5.71436e-19	antibiotic biosynthesis monooxygenase
BME_RS05070	BME_RS05070	1.62447	3.08328	2.25224	3.58146e-08	8.11991e-08	NA
BME_RS15000	BMEII0990	1.62998	3.09509	7.59235	4.55574e-19	6.59926e-18	isoprenylcysteine carboxylmethyltransferase family protein
BME_RS05815	BME_RS05815	1.63406	3.10385	3.48226	2.27989e-12	8.89712e-12	NA
BME_RS09645	BMEI1948	1.64781	3.13357	7.13474	3.15305e-14	1.68162e-13	leucyl aminopeptidase
BME_RS00160	BMEI0036	1.65165	3.14194	9.16019	3.52244e-22	1.17711e-20	GTP-binding protein
BME_RS10585	BMEII0081	1.65281	3.14447	1.42378	1.11894e-07	2.41157e-07	4'-phosphopantetheinyl transferase
BME_RS04980	BMEI1001	1.66186	3.16424	4.72986	2.84393e-15	1.80635e-14	IS5/IS1182 family transposase
BME_RS16315	BME_RS16315	1.6628	3.16631	5.24065	7.61986e-18	7.95115e-17	IS5/IS1182 family transposase
BME_RS11560	BME_RS11560	1.6712	3.1848	1.63723	6.57007e-08	1.45042e-07	NA
BME_RS09400		1.67841	3.20074	1.95803	2.22997e-10	6.62485e-10	SH3 domain-containing protein
BME_RS14085		1.6839	3.21295	6.29037	9.03591e-18	9.1724e-17	MarR family transcriptional regulator
BME_RS12495	BMEII0472	1.69458	3.23684	9.24701	3.46284e-22	1.17527e-20	efflux RND transporter periplasmic adaptor subunit
BME_RS16795	BMEI1854	1.70015	3.24934	6.95675	1.69459e-17	1.65038e-16	hypothetical protein
BME_RS15620	BME_RS15620	1.71379	3.28023	7.62085	5.68049e-18	6.17684e-17	hypothetical protein
BME_RS02680	BME_RS02680	1.71467	3.28221	1.51159	1.23998e-10	3.82935e-10	NA
BME_RS06280	BMEI1247	1.72543	3.3068	7.28595	5.38899e-23	2.23543e-21	ribonuclease T(2)
BME_RS09415	BMEI1900	1.74275	3.34673	10.2186	5.02951e-20	9.28525e-19	cytochrome o ubiquinol oxidase subunit I
BME_RS03305	BMEI0668	1.74338	3.34818	12.7303	1.01114e-18	1.33758e-17	calcium-binding protein
BME_RS16930		1.74622	3.35478	4.79649	6.57257e-16	4.66889e-15	hypothetical protein
BME_RS01690	BMEI0347	1.75412	3.37321	9.83103	8.50148e-20	1.48005e-18	phosphoserine transaminase
BME_RS16190	BMEI0879	1.75613	3.37791	9.78549	2.05166e-12	8.10057e-12	hypothetical protein
BME_RS16785	BMEI1813	1.76272	3.39337	8.52922	7.79474e-20	1.3931e-18	hypothetical protein
BME_RS17240	BME_RS17240	1.77391	3.41979	2.35582	6.01356e-11	1.92068e-10	cobalamin biosynthesis protein CbiG
BME_RS17290	BME_RS17290	1.77485	3.42202	6.09347	1.80732e-20	3.74852e-19	IS5/IS1182 family transposase
BME_RS15995	BMEI0432	1.78056	3.4356	2.33699	2.5486e-12	9.88834e-12	hypothetical protein
BME_RS02535	BMEI0505	1.79021	3.45866	4.7999	6.59637e-18	7.02434e-17	membrane protein
BME_RS13145	BMEII0603	1.7905	3.45936	7.76982	5.3404e-19	7.60328e-18	transcriptional regulator
BME_RS16955	BME_RS16955	1.79521	3.47067	4.87727	3.19319e-10	9.38681e-10	branched-chain amino acid ABC transporter substrate-binding protein
BME_RS15875		1.79648	3.47371	5.58127	9.45683e-12	3.37672e-11	N-acetyltransferase
BME_RS01085	BMEI0220	1.82451	3.54186	6.82818	2.82532e-12	1.08492e-11	hypothetical protein
BME_RS06255	BMEI1242	1.82493	3.5429	10.1607	1.64071e-10	4.95308e-10	DUF992 domain-containing protein
BME_RS00165	BMEI0037	1.84256	3.58646	4.4445	1.55841e-17	1.53107e-16	response regulator SirA
BME_RS09420	BMEI1901	1.85232	3.6108	10.1309	1.42681e-22	5.44782e-21	ubiquinol oxidase subunit II
BME_RS08980	BMEI1814	1.8686	3.65177	5.19453	3.57881e-15	2.2227e-14	IS5/IS1182 family transposase
BME_RS02765		1.90207	3.73749	3.74223	6.66852e-14	3.41559e-13	hypothetical protein
BME_RS02110	BMEI0421	1.90329	3.74065	9.59664	9.19857e-23	3.59386e-21	DegT/DnrJ/EryC1/StrS aminotransferase family protein
BME_RS13155	BMEII0605	1.9084	3.75394	5.0575	1.0248e-16	8.6516e-16	enterobactin ABC transporter permease
BME_RS07950	BMEI1596	1.93577	3.82583	5.66591	4.07243e-13	1.81237e-12	LrgB family protein
BME_RS17310		1.93653	3.82785	7.2809	2.94763e-15	1.86517e-14	hypothetical protein
BME_RS07320	BMEI1463	1.94079	3.83915	7.46149	2.30753e-21	5.87371e-20	cytochrome c oxidase assembly protein
BME_RS02980	BMEI0599	1.95124	3.86708	8.02861	9.10322e-24	4.70566e-22	FAD-binding protein
BME_RS17400		1.96453	3.90286	1.05491	9.41391e-09	2.29874e-08	hypothetical protein
BME_RS01090	BMEI0221	1.9816	3.9493	6.83184	2.80831e-21	6.93817e-20	pyridoxal kinase PdxY
BME_RS05990	BMEI1190	1.9817	3.94959	7.46571	5.11386e-17	4.59427e-16	transcriptional regulator NrdR
BME_RS13110	BMEII0596	1.98235	3.95137	6.46584	4.65499e-21	1.10146e-19	MFS transporter
BME_RS01695	BMEI0349	1.98267	3.95223	10.1248	1.19147e-20	2.54991e-19	phosphoglycerate dehydrogenase
BME_RS10465	BMEII0058	2.00799	4.0222	4.42474	2.29759e-09	6.05957e-09	hypothetical protein
BME_RS12700	BMEII0514	2.0141	4.03929	8.16579	3.43479e-20	6.59479e-19	3-oxoacyl-ACP reductase
BME_RS02975	BMEI0598	2.01503	4.0419	7.5606	4.84076e-18	5.38575e-17	heme-degrading domain-containing protein
BME_RS07410	BMEI1484	2.02016	4.05628	8.35668	4.92034e-23	2.0927e-21	class I SAM-dependent methyltransferase
BME_RS11980	BMEII0366	2.02962	4.08298	2.5428	6.23738e-12	2.2706e-11	N-formylglutamate deformylase
BME_RS07500	BMEI1502	2.03659	4.10275	5.62102	8.57472e-17	7.33106e-16	DedA family protein
BME_RS16140	BMEI0669	2.03919	4.11014	3.28185	7.08888e-16	4.99342e-15	hypothetical protein
BME_RS04520	BMEI0908	2.05014	4.14146	8.15363	4.54432e-24	2.72659e-22	patatin family protein
BME_RS06685	BMEI1328	2.06313	4.17893	8.65245	1.728e-22	6.45121e-21	sensor histidine kinase
BME_RS02755	BMEI0551	2.0685	4.19449	6.14761	4.17343e-22	1.36143e-20	hypothetical protein
BME_RS07740	BMEI1553	2.07107	4.20199	8.78772	8.59448e-26	1.56684e-23	peptide transporter
BME_RS08190	BMEI1645	2.08075	4.23028	9.21855	2.89976e-23	1.282e-21	AcrB/AcrD/AcrF family protein
BME_RS06570	BME_RS06570	2.08932	4.25548	1.94473	3.19333e-13	1.44215e-12	NA
BME_RS00235	BMEI0053	2.10351	4.29754	9.9733	6.87837e-22	2.1203e-20	heavy metal translocating P-type ATPase
BME_RS13065	BMEII0586	2.11641	4.33612	7.28696	3.81113e-25	4.13077e-23	hypothetical protein
BME_RS02780	BMEI0556	2.12785	4.37065	7.85784	1.22507e-25	1.80054e-23	MFS transporter
BME_RS12710	BMEII0516	2.13648	4.39687	6.34002	6.11175e-18	6.58189e-17	AzlD family protein
BME_RS17100	BME_RS17100	2.15232	4.44543	4.7075	1.40053e-16	1.15056e-15	imidazolonepropionase
BME_RS09650	BMEI1949	2.15689	4.45954	6.4954	1.25809e-18	1.63845e-17	MarR family transcriptional regulator
BME_RS03195	BMEI0642	2.17928	4.52927	6.16957	8.79169e-20	1.51713e-18	urea transporter
BME_RS07955	BMEI1597	2.17985	4.53108	6.41884	2.92336e-16	2.279e-15	CidA/LrgA family protein
BME_RS06690	BMEI1329	2.20015	4.59526	7.81347	1.96236e-22	7.16688e-21	DNA-binding response regulator
BME_RS14525	BMEII0885	2.20294	4.60416	10.2108	2.93195e-19	4.4387e-18	hypothetical protein
BME_RS17200		2.23902	4.72075	4.10846	4.04239e-15	2.49198e-14	hypothetical protein
BME_RS15775	BME_RS15775	2.25895	4.78643	5.14125	1.67063e-16	1.34936e-15	histidine ammonia-lyase
BME_RS17035		2.27182	4.82932	0.205675	2.85718e-07	5.89689e-07	hypothetical protein
BME_RS14615	BMEII0904	2.28134	4.8613	8.11975	1.19615e-24	9.34664e-23	EAL domain-containing protein
BME_RS14510	BMEII0882	2.28257	4.86545	7.83913	3.49171e-20	6.66599e-19	4Fe-4S binding domain-containing protein
BME_RS15635	BMEII1118	2.28601	4.87706	8.78403	2.44258e-23	1.09427e-21	HlyD family secretion protein
BME_RS09190	BMEI1857	2.30424	4.93906	6.03454	1.105e-21	3.10129e-20	DUF2794 domain-containing protein
BME_RS13310	BME_RS13310	2.31184	4.96517	5.24046	7.92969e-19	1.07869e-17	4-hydroxybenzoate 3-monooxygenase
BME_RS08195	BMEI1646	2.32812	5.0215	8.21101	1.02933e-18	1.35629e-17	efflux RND transporter periplasmic adaptor subunit
BME_RS07550	BMEI1511	2.34124	5.0674	7.46339	3.3585e-18	3.93191e-17	histidine phosphatase family protein
BME_RS12715	BMEII0517	2.34337	5.07488	7.81749	3.14535e-18	3.7082e-17	branched-chain amino acid ABC transporter permease
BME_RS01735	BMEI0356	2.34858	5.09321	4.74799	1.81957e-17	1.76189e-16	hypothetical protein
BME_RS06695	BMEI1330	2.38771	5.23326	10.1976	3.69556e-23	1.59193e-21	DegP-like serine endoprotease
BME_RS13080	BMEII0589	2.39122	5.24602	10.6473	6.31254e-25	5.89171e-23	6,7-dimethyl-8-ribityllumazine synthase 2
BME_RS16620	BMEI1595	2.39235	5.25012	4.65887	6.66793e-15	4.00076e-14	hypothetical protein
BME_RS14520	BMEII0884	2.39595	5.26322	7.98813	2.47894e-20	4.95788e-19	cupredoxin domain-containing protein
BME_RS08205	BME_RS08205	2.39713	5.26754	2.90813	2.45521e-13	1.13473e-12	NA
BME_RS08330	BME_RS08330	2.4005	5.27987	2.50803	7.05537e-15	4.21816e-14	NA
BME_RS02085	BME_RS02085	2.42086	5.3549	3.87567	2.04647e-17	1.97024e-16	NA
BME_RS02030	BME_RS02030	2.42798	5.38141	1.51427	1.54164e-12	6.21092e-12	NA
BME_RS13150	BMEII0604	2.42957	5.38732	4.92176	9.60868e-19	1.27609e-17	iron ABC transporter ATP-binding protein
BME_RS16825	BMEI1891	2.42981	5.38821	3.15164	1.04824e-15	7.17328e-15	hypothetical protein
BME_RS07325		2.43599	5.41135	8.61157	1.71497e-24	1.20048e-22	hypothetical protein
BME_RS05065	BME_RS05065	2.43686	5.4146	0.555748	4.41557e-10	1.2812e-09	NA
BME_RS08215	BMEI1650	2.43797	5.4188	9.08637	2.00934e-20	4.07419e-19	Urease accessory protein UreF 2
BME_RS03480	BMEI0702	2.45864	5.49699	5.33007	1.29251e-16	1.0723e-15	cobalt-precorrin-6A reductase
BME_RS17315		2.48111	5.58325	2.88794	2.13758e-13	9.98925e-13	hypothetical protein
BME_RS04515		2.48514	5.5989	2.59893	1.0158e-12	4.26102e-12	hypothetical protein
BME_RS13830	BMEII0743	2.50682	5.68366	6.91032	4.6076e-21	1.09798e-19	SURF1 family protein
BME_RS17375	BMEII0903	2.53946	5.81371	5.45526	8.29538e-20	1.45169e-18	hypothetical protein
BME_RS16830	BME_RS16830	2.55235	5.86589	3.72976	2.99146e-15	1.8858e-14	hypothetical protein
BME_RS08220	BMEI1651	2.55286	5.86796	7.58787	9.04627e-19	1.21097e-17	Urease accessory protein UreE 1
BME_RS15295	BMEII1051	2.57405	5.95478	8.1609	4.71489e-26	1.13157e-23	class II fumarate hydratase
BME_RS16650	BMEI1647	2.57879	5.97438	5.59655	3.25823e-22	1.12863e-20	hypothetical protein
BME_RS16355		2.59661	6.04864	4.53172	8.83641e-14	4.41164e-13	hypothetical protein
BME_RS07675	BMEI1540	2.59865	6.05719	5.08915	3.15308e-20	6.1239e-19	hypothetical protein
BME_RS03175	BMEI0637	2.60329	6.07672	6.10782	7.98594e-20	1.41883e-18	cobalt ECF transporter T component CbiQ
BME_RS13675	BME_RS13675	2.64023	6.23432	2.46205	6.09197e-15	3.67487e-14	NA
BME_RS14515	BMEII0883	2.67109	6.36911	6.79988	2.82001e-22	9.87002e-21	iron permease FTR1
BME_RS13075	BMEII0588	2.69398	6.47094	7.08594	3.57569e-25	4.00477e-23	sulfurtransferase FdhD
BME_RS15640	BMEII1119	2.69614	6.48064	6.71413	1.23251e-25	1.80054e-23	MFS transporter
BME_RS03190	BMEI0641	2.74543	6.70591	8.21321	1.19419e-25	1.80054e-23	DUF4198 domain-containing protein
BME_RS16080		2.74598	6.70847	6.42497	5.13399e-20	9.42635e-19	hypothetical protein
BME_RS13390	BME_RS13390	2.78017	6.86933	1.62909	1.21333e-12	5.02068e-12	NA
BME_RS15250		2.80453	6.98632	5.43609	3.04245e-23	1.32762e-21	nucleoside deaminase
BME_RS07330	BMEI1464	2.83918	7.15613	9.30539	1.75335e-25	2.27226e-23	protoheme IX farnesyltransferase
BME_RS03485	BMEI0703	2.84095	7.1649	7.62323	3.65058e-28	3.36563e-25	cobalt-precorrin-5B (C(1))-methyltransferase
BME_RS08845	BMEI1783	2.86022	7.26124	5.68406	1.08936e-21	3.10129e-20	DUF2244 domain-containing protein
BME_RS13160	BMEII0606	2.8755	7.33858	5.85338	7.39338e-21	1.63433e-19	iron ABC transporter permease
BME_RS00350	BME_RS00350	2.87738	7.34812	3.08992	1.50489e-13	7.22347e-13	NA
BME_RS12060	BMEII0382	2.89347	7.43055	8.9326	1.73883e-26	5.31132e-24	AcrB/AcrD/AcrF family protein
BME_RS15255	BMEII1041	2.8976	7.45184	9.3528	2.34921e-21	5.93485e-20	cytochrome b
BME_RS03310	BME_RS03310	2.91467	7.54054	2.36592	3.51981e-15	2.19417e-14	NA
BME_RS13165	BMEII0607	2.92712	7.60588	9.29023	1.57813e-24	1.15272e-22	iron ABC transporter substrate-binding protein
BME_RS12055	BMEII0381	2.95612	7.76032	7.74942	2.7506e-25	3.1869e-23	efflux RND transporter periplasmic adaptor subunit
BME_RS16960	BMEII0090	2.96639	7.81578	6.52622	5.32374e-23	2.23543e-21	hypothetical protein
BME_RS08225	BMEI1652	2.98683	7.92732	9.31347	1.18607e-24	9.34664e-23	urease subunit alpha 1
BME_RS03185	BME_RS03185	2.98943	7.94162	7.00157	5.93592e-23	2.40298e-21	cobalamin biosynthesis protein CbiM
BME_RS12050	BMEII0380	3.07026	8.39922	7.15332	8.99084e-24	4.70566e-22	efflux RND transporter periplasmic adaptor subunit
BME_RS09655	BMEI1950	3.08452	8.4827	8.46768	2.0129e-27	9.66191e-25	peptidase P60
BME_RS11635	BMEII0294	3.12503	8.72422	7.0691	7.73393e-24	4.29785e-22	glutathione S-transferase
BME_RS03180	BMEI0638	3.13923	8.81052	5.77415	8.26529e-20	1.45169e-18	hypothetical protein
BME_RS16430		3.17195	9.01264	4.59246	3.35877e-19	4.99357e-18	hypothetical protein
BME_RS02605	BMEI0519	3.31119	9.92587	7.75392	1.82593e-25	2.27226e-23	NUDIX domain-containing protein
BME_RS11315	BME_RS11315	3.36817	10.3257	2.9109	8.84059e-19	1.18818e-17	NA
BME_RS14995	BMEII0989	3.40466	10.5902	6.04239	3.35888e-24	2.05197e-22	lipase
BME_RS08230	BMEI1653	3.50076	11.3197	6.92089	3.9932e-21	9.65263e-20	urease subunit beta
BME_RS08240	BME_RS08240	3.50979	11.3907	7.80321	7.66698e-26	1.56684e-23	urease subunit gamma
BME_RS09185	BMEI1856	3.52636	11.5223	8.96755	3.01725e-29	5.06898e-26	DUF1223 domain-containing protein
BME_RS16645	BMEI1628	3.56051	11.7983	4.89292	1.24706e-17	1.23602e-16	hypothetical protein
BME_RS07670	BMEI1539	3.71364	13.1195	9.97392	2.37028e-26	6.63677e-24	hypothetical protein
BME_RS09660	BMEI1951	3.72853	13.2556	7.83824	3.02135e-26	7.80903e-24	alpha/beta hydrolase
BME_RS17105		3.74678	13.4244	5.83671	8.97496e-22	2.65711e-20	hypothetical protein
BME_RS04455	BMEI0894	3.80017	13.9305	7.3033	2.78651e-27	1.07714e-24	LLM class flavin-dependent oxidoreductase
BME_RS08245	BMEI1655	3.85848	14.505	7.09382	5.83012e-25	5.59691e-23	urease accessory protein ureD 1
BME_RS12045	BMEII0379	3.89487	14.8756	7.22422	7.51915e-25	6.66882e-23	hypothetical protein
BME_RS16085	BMEI0555	3.9398	15.3461	6.16695	2.62911e-24	1.73212e-22	hypothetical protein
BME_RS12040	BMEII0378	3.99762	15.9736	9.76872	1.05315e-31	3.5386e-28	oxidoreductase
BME_RS16790	BMEI1826	4.33147	20.1328	5.95772	3.07601e-21	7.54409e-20	hypothetical protein
BME_RS12790	BMEII0532	4.78194	27.5111	4.75941	5.35398e-21	1.2329e-19	DUF1656 domain-containing protein
BME_RS12795	BMEII0533	4.91984	30.2705	7.50892	2.8852e-27	1.07714e-24	HlyD family secretion protein
BME_RS12785	BMEII0531	5.39457	42.0655	6.97049	1.11649e-25	1.80054e-23	FUSC family protein
BME_RS12780	BMEII0530	5.48957	44.9289	6.24893	1.13415e-27	6.35125e-25	MarR family transcriptional regulator

## Sheet: S4. Liu et al. common DE genes
Liu et al. and 16M common differentially expressed genes
Gene	TvsUin16M	Product				1 - Upregulated -1 - Downregulated
BMEI1539	1	hypothetical protein
BMEI1597	1	CidA/LrgA family protein
BMEII0057	1	hypothetical protein
BMEI1330	1	DegP-like serine endoprotease
BMEII0531	1	FUSC family protein
BMEI1596	1	LrgB family protein
BMEI1647	1	hypothetical protein
BMEI1329	1	DNA-binding response regulator
BMEI0668	1	calcium-binding protein
BMEI1826	1	hypothetical protein
BMEII0530	1	MarR family transcriptional regulator
BMEII0533	1	HlyD family secretion protein
BMEI1042	-1	Fe-S cluster assembly protein SufB
BMEII0058	1	hypothetical protein
BMEI1040	-1	Fe-S cluster assembly protein SufD
BMEI0053	1	heavy metal translocating P-type ATPase
BMEI1041	-1	Fe-S cluster assembly ATPase SufC
BMEI1328	1	sensor histidine kinase
BMEII0042	-1	heat-shock protein IbpA
BMEI0879	1	hypothetical protein
BMEII0596	1	MFS transporter
BMEI1767	-1	DUF2849 domain-containing protein
BMEII0607	1	iron ABC transporter substrate-binding protein
BMEI1768	-1	uroporphyrinogen-III C-methyltransferase
BMEII0552	-1	lectin-like protein BA14k
BMEI1646	1	efflux RND transporter periplasmic adaptor subunit
BMEII0383	-1	GntR family transcriptional regulator
BMEII0880	-1	acetate/propionate family kinase
BMEII0532	1	DUF1656 domain-containing protein
BMEI1242	1	DUF992 domain-containing protein
BMEII0452	-1	hypothetical protein
BMEII1119	1	MFS transporter
BMEII0374	-1	alanine racemase
BMEI1026	-1	hypothetical protein
BMEII0844	-1	hypothetical protein
BMEI0422	-1	hypothetical protein
BMEII0027	1	type IV secretion system protein virB3
BMEI0454	-1	OmpW family protein
BMEI0991	-1	septal ring lytic transglycosylase RlpA family protein
BMEI0250	-1	ATP synthase subunit gamma
BMEI1746	-1	zinc-dependent alcohol dehydrogenase
BMEI1007	-1	porin family protein
BMEII0590	-1	sugar-binding periplasmic protein
BMEII0028	1	type IV secretion system protein VirB4
BMEII1048	-1	molecular chaperone GroEL
BMEI1293	-1	oxygen-independent coproporphyrinogen III oxidase
BMEI0427	-1	DUF1153 domain-containing protein
BMEII1047	-1	molecular chaperone GroES
BMEI1444	-1	site-specific DNA-methyltransferase
BMEI1953	-1	hypothetical protein
BMEI0251	-1	ATP synthase subunit beta
BMEI0249	-1	ATP synthase subunit alpha
BMEI0652	-1	hypothetical protein
BMEI1013	-1	GlsB/YeaQ/YmgE family stress response membrane protein
BMEII1059	-1	L,D-transpeptidase
BMEI1830	-1	porin family protein
BMEI1305	-1	porin
BMEII0780	-1	hypothetical protein
BMEI0814	-1	D-alanyl-D-alanine carboxypeptidase
BMEI1523	-1	hypothetical protein
BMEI1176	-1	hypothetical protein
BMEI0490	-1	hypothetical protein
BMEI0168	-1	DNA translocase FtsK
BMEI0877	-1	HU family DNA-binding protein
BMEII0704	-1	bacterioferritin
BMEI1079	-1	LysM peptidoglycan-binding domain-containing protein
BMEI0070	-1	aquaporin
BMEII1067	-1	DUF465 domain-containing protein
BMEI1545	-1	F0F1 ATP synthase subunit C
BMEI0248	-1	ATP synthase subunit delta
BMEI0345	-1	porin family protein
BMEI1564	-1	cytochrome-c oxidase, cbb3-type subunit I

## Sheet: S5. DE genes in Rev.1
Differentally expressed genes between acidic and normal conditions in Rev.1
Gene	Gene	logFC	fold_change	AveExpr	P.Value	adj.P.Val	description
BME_RS12785	BMEII0531	5.27678	38.7676	6.97049	2.47274e-25	3.07718e-23	FUSC family protein
BME_RS12780	BMEII0530	5.12743	34.9552	6.24893	9.05129e-28	7.60308e-25	MarR family transcriptional regulator
BME_RS08245	BMEI1655	4.91286	30.1243	7.09382	1.44851e-26	3.74383e-24	urease accessory protein ureD 1
BME_RS12795	BMEII0533	4.67552	25.5548	7.50892	8.10269e-27	2.86538e-24	HlyD family secretion protein
BME_RS12790	BMEII0532	4.5521	23.4595	4.75941	6.68996e-21	1.20851e-19	DUF1656 domain-containing protein
BME_RS16190	BMEI0879	4.45307	21.9032	9.78549	5.41341e-21	1.02186e-19	hypothetical protein
BME_RS08240	BME_RS08240	4.35788	20.5047	7.80321	2.43779e-27	1.36516e-24	urease subunit gamma
BME_RS07670	BMEI1539	4.02985	16.3345	9.97392	5.15673e-27	2.47523e-24	hypothetical protein
BME_RS16085	BMEI0555	4.01208	16.1345	6.16695	2.49548e-24	1.71119e-22	hypothetical protein
BME_RS09660	BMEI1951	3.93324	15.2765	7.83824	2.16161e-26	4.842e-24	alpha/beta hydrolase
BME_RS08230	BMEI1653	3.91316	15.0653	6.92089	2.88348e-21	5.94387e-20	urease subunit beta
BME_RS04515		3.83335	14.2546	2.59893	3.21919e-15	1.47968e-14	hypothetical protein
BME_RS16645	BMEI1628	3.7552	13.5029	4.89292	1.34036e-20	2.19688e-19	hypothetical protein
BME_RS17385		3.62027	12.2973	7.06398	3.2803e-18	2.76236e-17	hypothetical protein
BME_RS17105		3.54622	11.6821	5.83671	8.87597e-21	1.51387e-19	hypothetical protein
BME_RS04455	BMEI0894	3.38855	10.4726	7.3033	1.12723e-25	1.515e-23	LLM class flavin-dependent oxidoreductase
BME_RS17315		3.35883	10.2591	2.88794	2.17422e-18	1.90244e-17	hypothetical protein
BME_RS16960	BMEII0090	3.28157	9.72413	6.52622	5.65767e-24	3.12717e-22	hypothetical protein
BME_RS14995	BMEII0989	3.273	9.66652	6.04239	3.7019e-23	1.39757e-21	lipase
BME_RS15620	BME_RS15620	3.23993	9.44746	7.62085	7.13212e-24	3.6309e-22	hypothetical protein
BME_RS09185	BMEI1856	3.16095	8.9442	8.96755	4.4016e-28	4.92979e-25	DUF1223 domain-containing protein
BME_RS12045	BMEII0379	3.14981	8.87541	7.22422	9.95325e-23	3.31118e-21	hypothetical protein
BME_RS08225	BMEI1652	3.0983	8.56407	9.31347	6.75136e-25	7.08139e-23	urease subunit alpha 1
BME_RS16755		3.09752	8.55945	2.84201	2.71527e-17	1.86953e-16	hypothetical protein
BME_RS08845	BMEI1783	3.05569	8.31485	5.68406	1.07012e-22	3.52512e-21	DUF2244 domain-containing protein
BME_RS16355		3.03175	8.17802	4.53172	3.38174e-16	1.85968e-15	hypothetical protein
BME_RS12040	BMEII0378	3.02872	8.16084	9.76872	4.57157e-29	1.53605e-25	oxidoreductase
BME_RS13150	BMEII0604	2.99549	7.97505	4.92176	2.99281e-21	6.05773e-20	iron ABC transporter ATP-binding protein
BME_RS15615	BMEII1114	2.99123	7.95154	6.12506	2.34908e-21	5.00274e-20	flagellar biosynthesis protein FlhB
BME_RS04520	BMEI0908	2.95017	7.72839	8.15363	2.21434e-27	1.36516e-24	patatin family protein
BME_RS09655	BMEI1950	2.87468	7.33442	8.46768	1.2452e-26	3.48656e-24	peptidase P60
BME_RS17035		2.8266	7.094	0.205675	3.2974e-09	6.71471e-09	hypothetical protein
BME_RS13660	BMEII0706	2.81107	7.01804	7.0814	5.11135e-26	1.01024e-23	antibiotic biosynthesis monooxygenase
BME_RS00235	BMEI0053	2.80469	6.98708	9.9733	1.21443e-24	1.07381e-22	heavy metal translocating P-type ATPase
BME_RS15640	BMEII1119	2.7868	6.90099	6.71413	5.88086e-26	1.03998e-23	MFS transporter
BME_RS12715	BMEII0517	2.77488	6.8442	7.81749	2.16665e-20	3.27645e-19	branched-chain amino acid ABC transporter permease
BME_RS09190	BMEI1857	2.75545	6.75263	6.03454	2.59545e-23	1.07663e-21	DUF2794 domain-containing protein
BME_RS08215	BMEI1650	2.68995	6.45293	9.08637	2.57776e-21	5.35455e-20	Urease accessory protein UreF 2
BME_RS12710	BMEII0516	2.67776	6.39862	6.34002	8.43271e-21	1.45302e-19	AzlD family protein
BME_RS00225	BMEI0051	2.67689	6.39477	8.62415	2.10271e-22	5.97105e-21	hypothetical protein
BME_RS17200		2.67152	6.37099	4.10846	9.83111e-18	7.4064e-17	hypothetical protein
BME_RS07330	BMEI1464	2.65452	6.29638	9.30539	6.6695e-25	7.08139e-23	protoheme IX farnesyltransferase
BME_RS08980	BMEI1814	2.64322	6.24725	5.19453	1.82448e-19	2.05713e-18	IS5/IS1182 family transposase
BME_RS00230	BMEI0052	2.62683	6.17667	7.8862	3.40244e-24	2.04146e-22	hypothetical protein
BME_RS16220	BMEI0902	2.62644	6.17501	8.64997	7.7294e-22	1.85506e-20	recombinase family protein
BME_RS07715	BMEI1548	2.61316	6.11844	7.51913	3.85742e-23	1.42428e-21	cell wall hydrolase
BME_RS15625	BMEII1116	2.60727	6.09349	9.44536	8.53311e-19	8.28649e-18	HTH-type quorum sensing-dependent transcriptional regulator VjbR
BME_RS01695	BMEI0349	2.59223	6.0303	10.1248	3.23386e-23	1.27833e-21	phosphoglycerate dehydrogenase
BME_RS04980	BMEI1001	2.58074	5.98246	4.72986	3.97514e-21	7.81079e-20	IS5/IS1182 family transposase
BME_RS16830	BME_RS16830	2.55193	5.86418	3.72976	6.03988e-15	2.63901e-14	hypothetical protein
BME_RS17375	BMEII0903	2.54684	5.84354	5.45526	6.38172e-21	1.16536e-19	hypothetical protein
BME_RS08205	BME_RS08205	2.53704	5.80395	2.90813	9.39061e-14	3.35308e-13	NA
BME_RS04490	BMEI0901	2.53654	5.80195	7.89761	1.91763e-19	2.14061e-18	recombinase family protein
BME_RS12755		2.52998	5.77565	5.20021	1.95501e-18	1.7424e-17	DUF1127 domain-containing protein
BME_RS02605	BMEI0519	2.52772	5.76662	7.75392	1.36796e-22	4.1785e-21	NUDIX domain-containing protein
BME_RS08265	BMEI1661	2.50833	5.68962	8.45575	4.85974e-22	1.22772e-20	recombinase family protein
BME_RS08220	BMEI1651	2.48224	5.58763	7.58787	2.45864e-18	2.12168e-17	Urease accessory protein UreE 1
BME_RS02975	BMEI0598	2.47844	5.57294	7.5606	7.17441e-20	9.30734e-19	heme-degrading domain-containing protein
BME_RS05085	BMEI1016	2.47407	5.55607	7.84719	1.15954e-22	3.66591e-21	fumarate hydratase
BME_RS14930		2.46017	5.5028	2.22251	1.71396e-12	5.1054e-12	hypothetical protein
BME_RS13665	BMEII0707	2.44775	5.45565	9.60108	1.41672e-25	1.83084e-23	transcriptional regulator
BME_RS07675	BMEI1540	2.44504	5.4454	5.08915	2.49335e-19	2.70247e-18	hypothetical protein
BME_RS07410	BMEI1484	2.44377	5.44062	8.35668	8.04882e-25	7.51223e-23	class I SAM-dependent methyltransferase
BME_RS17310		2.41135	5.31973	7.2809	3.13536e-18	2.6536e-17	hypothetical protein
BME_RS01690	BMEI0347	2.41076	5.31753	9.83103	8.12495e-23	2.75756e-21	phosphoserine transaminase
BME_RS07955	BMEI1597	2.40956	5.31311	6.41884	6.18334e-17	4.01857e-16	CidA/LrgA family protein
BME_RS02780	BMEI0556	2.40823	5.30821	7.85784	9.38071e-27	2.86538e-24	MFS transporter
BME_RS01885	BMEI0383	2.3924	5.25032	7.69904	1.44896e-22	4.34689e-21	HNH endonuclease
BME_RS16785	BMEI1813	2.3896	5.24013	8.52922	6.04916e-23	2.09538e-21	hypothetical protein
BME_RS07950	BMEI1596	2.35994	5.13349	5.66591	5.08269e-14	1.86643e-13	LrgB family protein
BME_RS16475	BME_RS16475	2.32827	5.02204	3.2046	3.74237e-15	1.69694e-14	hypothetical protein
BME_RS07115	BME_RS07115	2.31458	4.97459	6.85192	1.24856e-22	3.84876e-21	IS3 family transposase
BME_RS03180	BMEI0638	2.28979	4.88986	5.77415	1.68875e-16	1.00074e-15	hypothetical protein
BME_RS16705	BMEI1699	2.27706	4.8469	2.63767	4.72464e-16	2.53876e-15	hypothetical protein
BME_RS13165	BMEII0607	2.27453	4.83841	9.29023	4.28673e-22	1.0995e-20	iron ABC transporter substrate-binding protein
BME_RS09195	BMEI1858	2.26957	4.8218	5.54172	4.90355e-20	6.80824e-19	N-acetyltransferase
BME_RS11960	BMEII0362	2.26755	4.81503	5.72887	7.99566e-21	1.40657e-19	sugar ABC transporter permease
BME_RS07325		2.24429	4.73803	8.61157	8.49079e-24	4.19545e-22	hypothetical protein
BME_RS09420	BMEI1901	2.2438	4.73645	10.1309	2.08684e-24	1.5243e-22	ubiquinol oxidase subunit II
BME_RS06690	BMEI1329	2.23768	4.71639	7.81347	1.16742e-22	3.66591e-21	DNA-binding response regulator
BME_RS15995	BMEI0432	2.22788	4.68445	2.33699	7.00266e-15	3.00497e-14	hypothetical protein
BME_RS16080		2.22406	4.67208	6.42497	1.15547e-17	8.62753e-17	hypothetical protein
BME_RS13145	BMEII0603	2.22249	4.66697	7.76982	4.69114e-21	9.05876e-20	transcriptional regulator
BME_RS12920		2.22122	4.66286	9.85735	2.30249e-11	5.93735e-11	DUF1127 domain-containing protein
BME_RS16430		2.22116	4.66268	4.59246	1.93631e-16	1.12755e-15	hypothetical protein
BME_RS16915	BMEII0006	2.22032	4.65996	6.44698	8.94035e-21	1.51715e-19	hypothetical protein
BME_RS12050	BMEII0380	2.20666	4.61605	7.15332	1.44157e-20	2.30651e-19	efflux RND transporter periplasmic adaptor subunit
BME_RS04495	BMEI0903	2.19936	4.59276	8.97891	2.95561e-24	1.90265e-22	hypothetical protein
BME_RS08260	BMEI1660	2.19077	4.56548	8.96163	2.40927e-24	1.71119e-22	hypothetical protein
BME_RS13830	BMEII0743	2.18015	4.53201	6.91032	1.61274e-19	1.84943e-18	SURF1 family protein
BME_RS13160	BMEII0606	2.17769	4.52428	5.85338	4.79921e-18	3.82117e-17	iron ABC transporter permease
BME_RS02535	BMEI0505	2.17445	4.51415	4.7999	7.1607e-19	7.01457e-18	membrane protein
BME_RS16825	BMEI1891	2.16233	4.47638	3.15164	8.6126e-15	3.62182e-14	hypothetical protein
BME_RS02980	BMEI0599	2.15578	4.45608	8.02861	1.4034e-24	1.1501e-22	FAD-binding protein
BME_RS09405	BMEI1898	2.14568	4.42502	8.48233	1.53334e-21	3.38179e-20	cytochrome o ubiquinol oxidase subunit IV
BME_RS16315	BME_RS16315	2.13632	4.39639	5.24065	2.35248e-21	5.00274e-20	IS5/IS1182 family transposase
BME_RS13155	BMEII0605	2.13228	4.38409	5.0575	3.43492e-18	2.87035e-17	enterobactin ABC transporter permease
BME_RS14825	BMEII0954	2.13054	4.3788	4.14741	3.28742e-13	1.08398e-12	peptidyl-prolyl cis-trans isomerase
BME_RS12700	BMEII0514	2.11694	4.33773	8.16579	1.35244e-20	2.20592e-19	3-oxoacyl-ACP reductase
BME_RS09410	BMEI1899	2.11062	4.31878	9.02273	1.40813e-21	3.17538e-20	cytochrome o ubiquinol oxidase subunit III
BME_RS10225	BMEII0005	2.10547	4.30337	8.11776	6.28172e-21	1.1597e-19	molybdate ABC transporter substrate-binding protein
BME_RS12055	BMEII0381	2.09309	4.26661	7.74942	8.36864e-22	1.99423e-20	efflux RND transporter periplasmic adaptor subunit
BME_RS09415	BMEI1900	2.09055	4.2591	10.2186	9.49032e-22	2.21441e-20	cytochrome o ubiquinol oxidase subunit I
BME_RS06695	BMEI1330	2.08846	4.25294	10.1976	7.36504e-22	1.78033e-20	DegP-like serine endoprotease
BME_RS14085		2.08764	4.25051	6.29037	5.99532e-20	8.05771e-19	MarR family transcriptional regulator
BME_RS05990	BMEI1190	2.08737	4.24972	7.46571	1.95214e-17	1.39557e-16	transcriptional regulator NrdR
BME_RS16700	BMEI1698	2.08435	4.24085	3.31132	1.7048e-14	6.71527e-14	hypothetical protein
BME_RS11635	BMEII0294	2.08334	4.23787	7.0691	3.9008e-20	5.57731e-19	glutathione S-transferase
BME_RS01700	BMEI0350	2.08243	4.2352	7.06714	6.34565e-24	3.28022e-22	N-acetyltransferase
BME_RS03485	BMEI0703	2.07566	4.21536	7.62323	2.93809e-25	3.40413e-23	cobalt-precorrin-5B (C(1))-methyltransferase
BME_RS17290	BME_RS17290	2.06298	4.17848	6.09347	1.51587e-22	4.50736e-21	IS5/IS1182 family transposase
BME_RS13205	BMEII0616	2.06013	4.17023	6.35323	5.53207e-16	2.9411e-15	DUF2938 domain-containing protein
BME_RS14615	BMEII0904	2.03407	4.09559	8.11975	1.11541e-23	5.21001e-22	EAL domain-containing protein
BME_RS13110	BMEII0596	2.03127	4.08765	6.46584	9.15322e-22	2.16583e-20	MFS transporter
BME_RS16710	BMEI1703	2.03123	4.08753	0.703064	5.20156e-09	1.04342e-08	hypothetical protein
BME_RS04540	BMEI0912	2.02491	4.06966	4.38055	4.13659e-17	2.76871e-16	membrane protein insertion efficiency factor YidD
BME_RS14305	BMEII0841	2.02277	4.06364	1.85485	1.10487e-09	2.3706e-09	YdcF family protein
BME_RS16680	BMEI1675	2.02235	4.06246	2.82933	2.62659e-12	7.60804e-12	hypothetical protein
BME_RS17185	BME_RS17185	2.0213	4.0595	3.35379	1.10815e-15	5.57393e-15	hypothetical protein
BME_RS12435	BMEII0460	2.0175	4.0488	4.64408	8.56023e-16	4.3912e-15	nitronate monooxygenase
BME_RS12495	BMEII0472	2.00311	4.00863	9.24701	7.38019e-24	3.70111e-22	efflux RND transporter periplasmic adaptor subunit
BME_RS07985	BMEI1604	1.99626	3.98964	10.4347	1.1022e-23	5.21001e-22	5-aminolevulinate synthase
BME_RS12590	BMEII0493	1.97662	3.93569	5.67393	2.06873e-20	3.15952e-19	LysR family transcriptional regulator
BME_RS15845	BMEI0134	1.97393	3.92836	6.16664	6.71158e-15	2.89485e-14	hypothetical protein
BME_RS16630	BMEI1601	1.97112	3.92072	5.08037	8.66279e-17	5.43041e-16	hypothetical protein
BME_RS14680	BMEII0920	1.96396	3.9013	4.93401	3.39599e-16	1.86447e-15	ABC transporter permease
BME_RS00495	BMEI0107	1.94451	3.84908	4.30316	8.89024e-15	3.72459e-14	asparaginase
BME_RS15885	BMEI0255	1.92348	3.79337	3.92119	2.49492e-12	7.24541e-12	hypothetical protein
BME_RS09650	BMEI1949	1.92007	3.7844	6.4954	2.59863e-17	1.80401e-16	MarR family transcriptional regulator
BME_RS02085	BME_RS02085	1.89874	3.72887	3.87567	2.73514e-16	1.52913e-15	NA
BME_RS02110	BMEI0421	1.8965	3.72309	9.59664	1.09592e-22	3.57503e-21	DegT/DnrJ/EryC1/StrS aminotransferase family protein
BME_RS16595		1.89585	3.72141	2.3542	9.76181e-09	1.89156e-08	hypothetical protein
BME_RS02610	BMEI0520	1.89157	3.7104	6.96729	2.85312e-24	1.87971e-22	ABC transporter ATP-binding protein/permease
BME_RS10940	BMEII0157	1.88648	3.69732	2.4858	2.08377e-10	4.83527e-10	lytic transglycosylase
BME_RS08210	BMEI1649	1.88478	3.69298	8.18172	3.70828e-20	5.34757e-19	Urease accessory protein UreG 1
BME_RS01845	BME_RS01845	1.8809	3.68305	1.82448	2.53991e-11	6.51457e-11	NA
BME_RS08340		1.86751	3.64902	2.37766	2.09587e-10	4.85998e-10	hypothetical protein
BME_RS15635	BMEII1118	1.85929	3.6283	8.78403	1.9281e-21	4.15283e-20	HlyD family secretion protein
BME_RS08680	BMEI1749	1.85117	3.60792	6.26089	1.7147e-17	1.24168e-16	glycerol-3-phosphate dehydrogenase
BME_RS13775	BMEII0731	1.84527	3.5932	2.87443	4.58399e-14	1.69628e-13	dTDP-glucose 4,6-dehydratase
BME_RS16300		1.84017	3.58052	3.26301	2.19798e-05	3.23771e-05	hypothetical protein
BME_RS13340	BMEII0646	1.83001	3.55538	2.55962	2.95869e-10	6.73524e-10	acetyl-CoA acetyltransferase
BME_RS16505	BME_RS16505	1.82945	3.554	5.28892	1.18892e-20	1.97761e-19	IS5/IS1182 family transposase
BME_RS12060	BMEII0382	1.81798	3.52588	8.9326	6.20296e-22	1.5325e-20	AcrB/AcrD/AcrF family protein
BME_RS03185	BME_RS03185	1.81732	3.52425	7.00157	1.80031e-18	1.61308e-17	cobalamin biosynthesis protein CbiM
BME_RS08885	BMEI1792	1.80892	3.5038	8.7636	3.65816e-18	3.02e-17	LPS export ABC transporter periplasmic protein LptC
BME_RS14905	BMEII0970	1.79955	3.48112	2.70693	5.20335e-12	1.44969e-11	ABC transporter permease
BME_RS02695	BMEI0540	1.79643	3.4736	2.19903	6.20456e-11	1.53176e-10	hypothetical protein
BME_RS16235	BMEI0905	1.79451	3.46897	3.57738	1.38381e-10	3.28131e-10	hypothetical protein
BME_RS03000	BMEI0602	1.78719	3.45142	7.5792	1.72807e-12	5.14288e-12	DUF4169 domain-containing protein
BME_RS16360	BME_RS16360	1.78594	3.44844	4.89047	1.42916e-19	1.69681e-18	IS5/IS1182 family transposase
BME_RS05410		1.77852	3.43075	3.20178	2.3266e-10	5.35803e-10	hypothetical protein
BME_RS10065	BMEI2034	1.77583	3.42435	6.42419	8.69456e-20	1.10658e-18	ATP-binding protein
BME_RS17195	BMEII0494	1.76651	3.4023	2.65849	1.13559e-10	2.72348e-10	hypothetical protein
BME_RS02325	BMEI0465	1.76589	3.40084	6.6839	1.51531e-20	2.41301e-19	aspartyl/asparaginyl beta-hydroxylase
BME_RS16535		1.75137	3.36678	2.51715	6.8615e-12	1.88509e-11	hypothetical protein
BME_RS01725	BMEI0354	1.75067	3.36515	7.25433	2.24235e-15	1.05523e-14	membrane protein
BME_RS17240	BME_RS17240	1.74761	3.35803	2.35582	1.65291e-11	4.33211e-11	cobalamin biosynthesis protein CbiG
BME_RS15860	BMEI0163	1.7469	3.35636	6.04756	4.55782e-14	1.69032e-13	hypothetical protein
BME_RS03015	BMEI0604	1.73833	3.33648	8.34988	2.58166e-21	5.35455e-20	TetR/AcrR family transcriptional regulator
BME_RS00350	BME_RS00350	1.73692	3.33324	3.08992	2.68736e-09	5.54298e-09	NA
BME_RS08445	BMEI1697	1.72057	3.29567	3.35547	5.64103e-15	2.48031e-14	hypothetical protein
BME_RS05370	BMEI1072	1.71686	3.28719	10.1588	1.44216e-14	5.76179e-14	DUF1127 domain-containing protein
BME_RS16650	BMEI1647	1.71226	3.27674	5.59655	1.70156e-19	1.9315e-18	hypothetical protein
BME_RS14245	BME_RS14245	1.70756	3.26608	3.95343	8.94259e-14	3.20332e-13	SAM-dependent methyltransferase
BME_RS16795	BMEI1854	1.70754	3.26603	6.95675	5.54531e-17	3.62495e-16	hypothetical protein
BME_RS09375	BMEI1892	1.70595	3.26245	7.82583	8.08644e-21	1.4078e-19	hypothetical protein
BME_RS01050	BMEI0213	1.7031	3.25599	10.9426	1.49793e-19	1.74759e-18	membrane protein
BME_RS00540	BMEI0117	1.70303	3.25585	2.6443	5.94331e-12	1.64629e-11	hypothetical protein
BME_RS17220	BME_RS17220	1.70018	3.24941	3.67065	1.7408e-12	5.17619e-12	hypothetical protein
BME_RS06600	BMEI1312	1.69661	3.24139	5.475	3.55969e-19	3.73768e-18	YitT family protein
BME_RS17250		1.68252	3.20989	4.13154	1.31732e-14	5.31357e-14	hypothetical protein
BME_RS14020	BMEII0782	1.67937	3.20288	5.30804	1.95818e-14	7.66838e-14	glycosyl hydrolase
BME_RS15840		1.67135	3.18511	0.965844	1.06184e-05	1.60023e-05	hypothetical protein
BME_RS01890	BMEI0384	1.67133	3.18508	8.3782	1.10987e-22	3.58573e-21	disulfide bond formation protein B
BME_RS14895	BMEII0968	1.66232	3.16525	0.13892	1.66081e-05	2.47245e-05	hypothetical protein
BME_RS15875		1.65813	3.15606	5.58127	3.12316e-13	1.03286e-12	N-acetyltransferase
BME_RS05335	BMEI1066	1.65727	3.15419	8.32913	1.76094e-15	8.5626e-15	NADH:ubiquinone oxidoreductase subunit NDUFA12
BME_RS10220	BMEII0004	1.65665	3.15284	4.8344	2.06031e-16	1.19356e-15	molybdate ABC transporter permease subunit
BME_RS01730	BMEI0355	1.64904	3.13624	4.3809	1.121e-15	5.63014e-15	class II glutamine amidotransferase
BME_RS02765		1.64864	3.13537	3.74223	4.95492e-14	1.8235e-13	hypothetical protein
BME_RS16715	BMEI1704	1.64861	3.13531	4.42696	1.78206e-14	7.0008e-14	hypothetical protein
BME_RS12195	BMEII0408	1.64541	3.12836	5.41385	9.09745e-14	3.25186e-13	MarR family transcriptional regulator
BME_RS11465		1.64187	3.1207	4.22873	1.5614e-15	7.64768e-15	GIY-YIG nuclease family protein
BME_RS14890	BMEII0967	1.63769	3.11168	0.502624	1.36148e-05	2.03768e-05	FAD:protein FMN transferase
BME_RS12940	BMEII0563	1.63227	3.1	4.71864	1.66267e-16	9.92287e-16	Lrp/AsnC family transcriptional regulator
BME_RS01350	BMEI0278	1.6309	3.09705	8.14571	3.36798e-22	8.91057e-21	ferredoxin family protein
BME_RS16600	BMEI1538	1.62906	3.09312	4.48188	1.07383e-10	2.57903e-10	hypothetical protein
BME_RS03190	BMEI0641	1.62701	3.08873	8.21321	1.14978e-20	1.92202e-19	DUF4198 domain-containing protein
BME_RS17245		1.62651	3.08765	0.408689	2.86422e-05	4.19337e-05	hypothetical protein
BME_RS15570	BMEII1105	1.61575	3.0647	2.37053	2.65476e-10	6.08305e-10	flagellum-specific ATP synthase FliI
BME_RS04545	BMEI0913	1.61467	3.06241	6.35702	6.8572e-14	2.48814e-13	D-alanyl-D-alanine carboxypeptidase
BME_RS08440	BMEI1696	1.61454	3.06214	4.93174	8.96503e-17	5.59898e-16	DUF3987 domain-containing protein
BME_RS13200		1.61394	3.06086	11.9737	5.82215e-11	1.44159e-10	DUF1127 domain-containing protein
BME_RS06685	BMEI1328	1.61013	3.05279	8.65245	4.02012e-20	5.72356e-19	sensor histidine kinase
BME_RS05720	BMEI1141	1.60763	3.04751	5.54904	2.61505e-16	1.47426e-15	DUF1467 domain-containing protein
BME_RS17280	BMEII0714	1.6025	3.0367	4.14938	3.48347e-13	1.14525e-12	transposase
BME_RS17370	BME_RS17370	1.59517	3.0213	9.54696	1.07889e-21	2.48293e-20	LysR family transcriptional regulator
BME_RS13670	BMEII0708	1.59496	3.02087	6.72144	5.89396e-19	5.8418e-18	YbaK/EbsC family protein
BME_RS07045	BMEI1401	1.59452	3.01994	4.0273	2.61179e-14	1.00178e-13	IS3 family transposase
BME_RS11980	BMEII0366	1.59136	3.01334	2.5428	3.81342e-09	7.72803e-09	N-formylglutamate deformylase
BME_RS16565		1.58789	3.00609	5.60922	4.0622e-09	8.20745e-09	hypothetical protein
BME_RS16480	BME_RS16480	1.57555	2.98049	5.93709	3.68843e-19	3.86078e-18	hypothetical protein
BME_RS04595	BME_RS04595	1.57544	2.98026	7.5166	1.17559e-21	2.66891e-20	X-Pro dipeptidase
BME_RS15450		1.57311	2.97546	1.995	5.54547e-09	1.10515e-08	flagellar basal body protein FliL
BME_RS04550	BMEI0914	1.57187	2.9729	4.65564	3.83836e-13	1.25091e-12	penicillin-binding protein 6
BME_RS17300	BME_RS17300	1.57112	2.97136	3.68574	1.41181e-11	3.72638e-11	hypothetical protein
BME_RS11455	BMEII0259	1.56607	2.96097	9.46919	6.52064e-21	1.18429e-19	complex I NDUFA9 subunit family protein
BME_RS02755	BMEI0551	1.56572	2.96024	6.14761	9.45448e-19	9.05752e-18	hypothetical protein
BME_RS03175	BMEI0637	1.55783	2.9441	6.10782	5.995e-15	2.62281e-14	cobalt ECF transporter T component CbiQ
BME_RS07180	BMEI1435	1.5565	2.94139	7.85907	2.25414e-19	2.47584e-18	polysaccharide deacetylase
BME_RS04975	BMEI1000	1.55597	2.94031	3.72778	4.17479e-15	1.88286e-14	hypothetical protein
BME_RS15985	BMEI0419	1.55564	2.93964	6.45004	2.60968e-17	1.80423e-16	hypothetical protein
BME_RS13770	BMEII0730	1.55268	2.93361	2.47244	5.61925e-10	1.23727e-09	UDP-glucose 4-epimerase GalE
BME_RS00415	BMEI0089	1.5488	2.92574	5.44363	6.92881e-17	4.41761e-16	YihY/virulence factor BrkB family protein
BME_RS17355	BMEII0850	1.54784	2.92379	-0.120748	5.98393e-05	8.5412e-05	fucose synthetase
BME_RS15445	BMEII1080	1.546	2.92006	3.85028	1.1425e-13	4.0197e-13	flagellar biosynthetic protein FliP
BME_RS02180	BMEI0435	1.54275	2.9135	5.2826	2.57508e-16	1.45661e-15	peptide ABC transporter permease
BME_RS08055	BMEI1617	1.53938	2.90669	6.40673	7.15183e-17	4.55117e-16	O-succinylhomoserine sulfhydrylase
BME_RS03115		1.53653	2.90096	5.49132	4.33045e-14	1.61312e-13	hypothetical protein
BME_RS14750	BME_RS14750	1.5296	2.88706	4.04443	2.93469e-13	9.73403e-13	MFS transporter
BME_RS15865		1.52755	2.88296	3.2398	1.22043e-11	3.25166e-11	hypothetical protein
BME_RS11310	BME_RS11310	1.52647	2.8808	6.63687	2.01304e-10	4.68083e-10	IS3 family transposase
BME_RS12705	BMEII0515	1.52619	2.88024	5.18603	2.72511e-14	1.04405e-13	MFS transporter
BME_RS06065	BMEI1206	1.52542	2.8787	8.30022	1.2705e-19	1.54543e-18	zinc-finger domain-containing protein
BME_RS01090	BMEI0221	1.51799	2.86392	6.83184	1.23196e-18	1.1372e-17	pyridoxal kinase PdxY
BME_RS05815	BME_RS05815	1.51659	2.86113	3.48226	1.11732e-11	2.98901e-11	NA
BME_RS06740		1.51521	2.8584	6.03939	8.26045e-18	6.33679e-17	hypothetical protein
BME_RS10450		1.51501	2.85801	1.87249	8.52773e-09	1.66395e-08	hypothetical protein
BME_RS17150	BMEII0444	1.51136	2.85078	3.02336	1.68732e-13	5.80288e-13	hypothetical protein
BME_RS13010	BMEII0577	1.51104	2.85016	11.0677	3.45307e-15	1.57426e-14	peroxiredoxin
BME_RS00410	BMEI0088	1.508	2.84416	5.66844	2.36025e-16	1.3396e-15	YaiI/YqxD family protein
BME_RS11385	BMEII0245	1.50486	2.83798	4.26418	1.51972e-11	4.00176e-11	universal stress protein
BME_RS08110	BMEI1629	1.5042	2.83667	10.2132	9.68247e-19	9.24236e-18	multidrug efflux RND transporter permease subunit
BME_RS16805		1.50292	2.83416	4.44734	1.48747e-09	3.16123e-09	hypothetical protein
BME_RS15850		1.49871	2.8259	4.63932	1.05488e-14	4.35428e-14	hypothetical protein
BME_RS14080	BME_RS14080	1.49528	2.81919	5.02419	3.64088e-15	1.65315e-14	MFS transporter
BME_RS17170		1.49266	2.81407	2.51123	2.66517e-10	6.10011e-10	hypothetical protein
BME_RS05065	BME_RS05065	1.49124	2.8113	0.555748	3.53104e-06	5.51314e-06	NA
BME_RS04440	BMEI0891	1.4898	2.80849	6.37881	9.23717e-17	5.75823e-16	TetR/AcrR family transcriptional regulator
BME_RS11315	BME_RS11315	1.47975	2.789	2.9109	1.05068e-11	2.82648e-11	NA
BME_RS17295	BMEII0725	1.47951	2.78855	2.34475	4.76128e-11	1.18855e-10	hypothetical protein
BME_RS03325		1.47855	2.78668	8.74339	4.5536e-14	1.69032e-13	hypothetical protein
BME_RS06860	BMEI1363	1.47836	2.78633	4.54252	5.29791e-15	2.33609e-14	hypothetical protein
BME_RS02160	BMEI0429	1.47353	2.777	5.44344	1.35658e-16	8.19805e-16	RNA methyltransferase
BME_RS11565	BMEII0280	1.47088	2.77191	7.34082	9.48083e-20	1.18422e-18	MFS transporter
BME_RS13515	BMEII0677	1.46984	2.76991	3.85077	1.07439e-12	3.28476e-12	membrane protein
BME_RS10055	BMEI2031	1.4562	2.74385	5.88356	2.73002e-19	2.9213e-18	HPr family phosphocarrier protein
BME_RS02995	BMEI0601	1.456	2.74347	4.42647	1.91234e-15	9.21872e-15	hypothetical protein
BME_RS15430	BMEII1077	1.45329	2.73831	4.44919	4.28881e-15	1.92652e-14	LysR family transcriptional regulator
BME_RS08030	BMEI1613	1.45261	2.73703	8.48712	6.11359e-20	8.18393e-19	CAP domain-containing protein
BME_RS08970	BMEI1810	1.45107	2.73411	6.92829	6.95327e-15	2.99142e-14	DNA repair protein MmcB-related protein
BME_RS00860	BMEI0181	1.45065	2.73331	7.66903	2.2965e-17	1.61428e-16	MFS transporter
BME_RS13270	BMEII0632	1.44459	2.72186	4.42943	1.7575e-14	6.91475e-14	branched-chain amino acid ABC transporter permease
BME_RS16490		1.43829	2.70999	3.50803	2.97616e-13	9.85212e-13	hypothetical protein
BME_RS06135	BMEI1219	1.43484	2.70353	5.26081	2.1868e-16	1.25386e-15	hypothetical protein
BME_RS13545	BMEII0682	1.43461	2.70309	8.86531	1.27406e-19	1.54543e-18	bifunctional lysylphosphatidylglycerol flippase/synthetase MprF
BME_RS15255	BMEII1041	1.4297	2.69391	9.3528	9.36205e-15	3.89313e-14	cytochrome b
BME_RS05035	BMEI1011	1.42903	2.69265	3.85744	1.94414e-12	5.75029e-12	hypothetical protein
BME_RS15855		1.42642	2.68778	6.34662	1.30219e-15	6.44384e-15	hypothetical protein
BME_RS00160	BMEI0036	1.42434	2.68391	9.16019	1.04723e-20	1.75935e-19	GTP-binding protein
BME_RS05825	BMEI1160	1.42201	2.67958	8.03641	1.32121e-18	1.20961e-17	hypothetical protein
BME_RS13765	BME_RS13765	1.41887	2.67377	4.82175	1.05266e-15	5.33473e-15	N-acetylglucosaminyltransferase
BME_RS13280	BMEII0634	1.41886	2.67374	3.74415	4.31913e-13	1.39006e-12	3-carboxy-cis,cis-muconate cycloisomerase
BME_RS08345	BMEI1676	1.4163	2.669	3.03805	5.60265e-09	1.11456e-08	hypothetical protein
BME_RS15725	BMEII1136	1.41563	2.66776	9.41033	7.43061e-21	1.321e-19	DUF1007 domain-containing protein
BME_RS02320	BMEI0464	1.41456	2.66579	8.69797	4.27135e-19	4.37553e-18	aspartyl/asparaginyl beta-hydroxylase domain-containing protein
BME_RS13185	BMEII0611	1.41322	2.66331	4.62149	4.01844e-13	1.30454e-12	sulfite exporter TauE/SafE family protein
BME_RS07165	BMEI1432	1.41033	2.65797	5.32144	3.8788e-16	2.11228e-15	MBL fold metallo-hydrolase
BME_RS16010		1.40598	2.64998	10.1043	3.28895e-19	3.48608e-18	hypothetical protein
BME_RS15210	BMEII1032	1.40511	2.64838	9.68883	3.06526e-18	2.61403e-17	3'(2'),5'-bisphosphate nucleotidase CysQ
BME_RS16605	BMEI1587	1.40478	2.64778	1.11594	2.01647e-07	3.46919e-07	hypothetical protein
BME_RS12685	BMEII0511	1.39831	2.63592	8.70199	1.95418e-16	1.136e-15	phosphogluconate dehydratase
BME_RS01865	BMEI0379	1.39763	2.63469	4.96482	7.7122e-15	3.27184e-14	N-acetyltransferase
BME_RS08115	BMEI1630	1.39706	2.63365	10.0118	1.00348e-19	1.24417e-18	efflux RND transporter periplasmic adaptor subunit
BME_RS03395	BMEI0685	1.39423	2.62848	3.88634	1.53574e-12	4.62787e-12	GlxA family transcriptional regulator
BME_RS08120	BMEI1631	1.39398	2.62803	5.75912	8.76381e-18	6.70113e-17	TetR family transcriptional regulator
BME_RS06930	BMEI1376	1.39114	2.62285	6.80332	3.48149e-20	5.06399e-19	type II toxin-antitoxin system death-on-curing family toxin
BME_RS16905	BMEI2033	1.38707	2.61547	7.39255	8.78313e-15	3.68891e-14	hypothetical protein
BME_RS01760	BMEI0361	1.38202	2.60632	3.86104	8.05326e-12	2.18924e-11	ABC transporter ATP-binding protein
BME_RS11440	BMEII0255	1.38156	2.6055	7.36047	8.04929e-21	1.4078e-19	tRNA epoxyqueuosine(34) reductase QueG
BME_RS13195	BMEII0614	1.38059	2.60375	4.85119	4.78532e-13	1.52985e-12	EamA/RhaT family transporter
BME_RS02230	BMEI0446	1.38018	2.603	9.98163	2.03754e-17	1.44739e-16	MarR family transcriptional regulator
BME_RS10515	BMEII0068	1.37974	2.60222	1.8406	3.09863e-07	5.26893e-07	branched-chain amino acid ABC transporter permease
BME_RS10445	BMEII0053	1.37698	2.59725	4.12069	2.87787e-12	8.27879e-12	protein MgtC
BME_RS11085	BME_RS11085	1.37424	2.59232	4.36862	1.70005e-12	5.07298e-12	NA
BME_RS09400		1.3713	2.58704	1.95803	3.2785e-09	6.68432e-09	SH3 domain-containing protein
BME_RS00760	BMEI0160	1.36985	2.58444	8.73404	7.30411e-20	9.43916e-19	succinate dehydrogenase, hydrophobic membrane anchor protein
BME_RS05805	BMEI1158	1.36608	2.57769	8.69076	3.76472e-19	3.9284e-18	NADH-quinone oxidoreductase subunit A
BME_RS12595		1.36358	2.57322	2.69606	5.24938e-09	1.05099e-08	hypothetical protein
BME_RS16205		1.36065	2.568	6.77114	1.8641e-11	4.85911e-11	hypothetical protein
BME_RS15835	BMEI0098	1.35918	2.56539	5.51044	2.80081e-16	1.56324e-15	hypothetical protein
BME_RS07975	BMEI1602	1.35813	2.56353	6.88082	2.09731e-18	1.84849e-17	glycosyl transferase
BME_RS08060	BMEI1618	1.35792	2.56315	6.35718	2.45315e-15	1.14163e-14	Co2+/Mg2+ efflux protein ApaG
BME_RS06060	BMEI1205	1.35612	2.55995	8.29174	2.16294e-19	2.39061e-18	RNA degradosome polyphosphate kinase
BME_RS15990	BMEI0431	1.35444	2.55698	6.08599	2.28745e-09	4.76494e-09	hypothetical protein
BME_RS05985	BMEI1189	1.35389	2.55601	7.13749	5.38356e-20	7.38317e-19	bifunctional diaminohydroxyphosphoribosylaminopyrimidine deaminase/5-amino-6-(5-phosphoribosylamino)uracil reductase RibD
BME_RS09765	BMEI1972	1.34717	2.54412	6.52912	5.26122e-18	4.13998e-17	apolipoprotein N-acyltransferase
BME_RS03195	BMEI0642	1.34463	2.53965	6.16957	1.6468e-15	8.05421e-15	urea transporter
BME_RS02090		1.34397	2.53849	5.03569	1.55849e-14	6.18976e-14	hypothetical protein
BME_RS14820	BMEII0953	1.34264	2.53614	6.7205	1.41364e-13	4.9272e-13	respiratory nitrate reductase subunit gamma
BME_RS07550	BMEI1511	1.34022	2.53191	7.46339	6.39303e-13	2.01317e-12	histidine phosphatase family protein
BME_RS00770	BMEI0162	1.3401	2.53169	9.70453	7.38355e-17	4.68764e-16	succinate dehydrogenase iron-sulfur subunit
BME_RS16510	BME_RS16510	1.33965	2.5309	5.50198	7.27628e-14	2.63168e-13	IS481 family transposase
BME_RS01765	BMEI0362	1.33753	2.52719	2.20608	8.31508e-09	1.62813e-08	hypothetical protein
BME_RS10990	BMEII0167	1.33482	2.52244	2.61379	9.60501e-09	1.8644e-08	flagellar biosynthesis protein FlhA
BME_RS10985	BMEII0166	1.33024	2.51444	2.40013	2.59557e-09	5.36684e-09	flagellar biosynthesis protein FlhA
BME_RS01895	BMEI0385	1.32923	2.51269	6.30887	2.29054e-19	2.50691e-18	DedA family protein
BME_RS07320	BMEI1463	1.32596	2.507	7.46149	3.47055e-18	2.8864e-17	cytochrome c oxidase assembly protein
BME_RS02330	BMEI0466	1.32435	2.5042	5.99438	8.21289e-18	6.31472e-17	N-acetyltransferase
BME_RS17405		1.31998	2.49663	2.09703	2.263e-08	4.23133e-08	hypothetical protein
BME_RS15360	BMEII1063	1.31746	2.49227	0.26706	0.00031139	0.000421374	hypothetical protein
BME_RS00755	BMEI0159	1.31575	2.48931	9.709	5.07831e-18	4.03384e-17	succinate dehydrogenase, cytochrome b556 subunit
BME_RS10550		1.31529	2.48852	8.66527	7.87269e-20	1.0135e-18	cytochrome b/b6 domain-containing protein
BME_RS16115	BME_RS16115	1.31379	2.48594	4.99803	2.65051e-16	1.49174e-15	cobalt ABC transporter ATP-binding protein
BME_RS13140	BMEII0602	1.31333	2.48514	9.0254	1.48172e-19	1.74076e-18	5-oxoprolinase
BME_RS00165	BMEI0037	1.31319	2.48491	4.4445	7.62374e-15	3.24661e-14	response regulator SirA
BME_RS11090	BME_RS11090	1.30919	2.47802	6.8969	1.64587e-08	3.1103e-08	IS3 family transposase
BME_RS05780	BMEI1153	1.30784	2.4757	9.70283	2.5788e-21	5.35455e-20	NADH-quinone oxidoreductase subunit NuoF
BME_RS11000	BMEII0169	1.30536	2.47146	1.53944	1.19747e-07	2.10325e-07	hypothetical protein
BME_RS11240	BMEII0214	1.3041	2.4693	5.1262	5.73787e-14	2.0933e-13	enoyl-CoA hydratase
BME_RS10875	BMEII0143	1.29768	2.45833	1.62712	5.15535e-08	9.32793e-08	AraC family transcriptional regulator
BME_RS17080		1.29765	2.45828	3.76766	1.26277e-09	2.6939e-09	hypothetical protein
BME_RS02685		1.29655	2.4564	2.42166	3.65514e-10	8.20942e-10	integrase
BME_RS10235	BMEII0008	1.29576	2.45507	2.73064	1.87916e-07	3.2396e-07	DUF3380 domain-containing protein
BME_RS01245	BMEI0254	1.29516	2.45404	6.42443	1.08799e-13	3.83995e-13	GntR family transcriptional regulator
BME_RS07735	BMEI1552	1.29137	2.44761	8.08696	1.13393e-17	8.50444e-17	polysaccharide deacetylase
BME_RS03305	BMEI0668	1.28973	2.44483	12.7303	8.10938e-16	4.19839e-15	calcium-binding protein
BME_RS10545	BMEII0073	1.28934	2.44417	12.3087	2.65045e-19	2.8635e-18	pentapeptide MXKDX repeat protein
BME_RS08100	BMEI1627	1.28632	2.43904	6.16611	3.90497e-16	2.12309e-15	amino acid ABC transporter
BME_RS13535	BME_RS13535	1.28587	2.4383	3.77589	2.67494e-11	6.82445e-11	NA
BME_RS14515	BMEII0883	1.28146	2.43085	6.79988	1.21264e-15	6.05421e-15	iron permease FTR1
BME_RS09380		1.28105	2.43015	8.48032	1.09393e-16	6.69511e-16	hypothetical protein
BME_RS00735	BME_RS00735	1.2809	2.42991	4.61894	1.49166e-13	5.17767e-13	allantoin permease
BME_RS16820		1.28002	2.42843	4.26567	3.81075e-12	1.07961e-11	hypothetical protein
BME_RS15670	BMEII1125	1.27996	2.42832	5.46077	1.80005e-16	1.05922e-15	gfo/Idh/MocA family oxidoreductase
BME_RS11970	BMEII0364	1.27902	2.42674	3.37705	4.56892e-10	1.01397e-09	hypothetical protein
BME_RS12750		1.27766	2.42445	3.07188	6.95434e-11	1.70435e-10	hypothetical protein
BME_RS06965	BMEI1384	1.27427	2.41876	2.49166	7.68166e-10	1.67166e-09	AraC family transcriptional regulator
BME_RS15980	BMEI0416	1.27277	2.41625	3.77933	1.52686e-07	2.65541e-07	hypothetical protein
BME_RS11450	BMEII0258	1.27022	2.41199	6.21462	7.00354e-16	3.65402e-15	undecaprenyl-diphosphatase
BME_RS17345		1.26676	2.40621	0.134132	0.000571073	0.000763855	hypothetical protein
BME_RS15630	BMEII1117	1.26367	2.40106	7.97445	1.20263e-16	7.32033e-16	TetR/AcrR family transcriptional regulator
BME_RS13285	BMEII0635	1.26263	2.39933	3.70611	6.34532e-12	1.75043e-11	protocatechuate 3,4-dioxygenase subunit alpha
BME_RS07145	BMEI1428	1.26063	2.396	4.04463	5.13637e-13	1.63585e-12	DUF2793 domain-containing protein
BME_RS16675	BME_RS16675	1.25964	2.39436	3.38967	4.41333e-11	1.10333e-10	hypothetical protein
BME_RS05820	BME_RS05820	1.25962	2.39433	7.28354	3.12913e-12	8.9556e-12	NA
BME_RS17285	BME_RS17285	1.257	2.38998	3.98778	1.64415e-14	6.49921e-14	IS5/IS1182 family transposase
BME_RS10205	BMEII0001	1.25526	2.38711	6.33564	1.33862e-17	9.84193e-17	hypothetical protein
BME_RS12945	BMEII0564	1.25501	2.38669	5.67835	1.07237e-14	4.41563e-14	trifunctional transcriptional regulator/proline dehydrogenase/L-glutamate gamma-semialdehyde dehydrogenase
BME_RS14510	BMEII0882	1.25385	2.38476	7.83913	1.6012e-14	6.3444e-14	4Fe-4S binding domain-containing protein
BME_RS16520	BMEI1421	1.2531	2.38353	3.1547	4.76099e-10	1.05451e-09	hypothetical protein
BME_RS06320	BMEI1255	1.25142	2.38075	10.0088	1.55494e-19	1.79539e-18	META domain-containing protein
BME_RS12410	BMEII0454	1.24826	2.37555	1.80767	2.76701e-08	5.11957e-08	hypothetical protein
BME_RS12695	BMEII0513	1.2481	2.37528	10.3405	9.63675e-17	5.98512e-16	glucose-6-phosphate dehydrogenase
BME_RS06655	BMEI1322	1.24428	2.369	5.39923	8.1689e-16	4.22269e-15	MFS transporter
BME_RS09370	BMEI1890	1.24349	2.3677	7.64914	1.97216e-16	1.14447e-15	DUF1775 domain-containing protein
BME_RS10920	BMEII0153	1.24164	2.36467	1.56936	2.82113e-06	4.45023e-06	hypothetical protein
BME_RS06130	BMEI1218	1.2411	2.36378	7.57686	1.2213e-14	4.97401e-14	ImmA/IrrE family metallo-endopeptidase
BME_RS04780	BME_RS04780	1.23808	2.35885	6.31817	1.30267e-14	5.26079e-14	hypothetical protein
BME_RS04175	BMEI0836	1.2379	2.35855	10.8135	1.11859e-17	8.40818e-17	citrate (Si)-synthase
BME_RS13585	BMEII0690	1.23548	2.35459	6.86861	4.7754e-18	3.81124e-17	DsbA family protein
BME_RS06280	BMEI1247	1.23452	2.35303	7.28595	8.28577e-20	1.05856e-18	ribonuclease T(2)
BME_RS14060	BMEII0790	1.2337	2.35169	1.42629	7.06502e-06	1.07902e-05	hypothetical protein
BME_RS08190	BMEI1645	1.23143	2.348	9.21855	3.07774e-18	2.61803e-17	AcrB/AcrD/AcrF family protein
BME_RS04085	BMEI0818	1.23137	2.34789	6.45978	1.087e-15	5.47919e-15	GNAT family N-acetyltransferase
BME_RS12200	BMEII0409	1.23115	2.34755	5.50007	2.53359e-10	5.81878e-10	organic hydroperoxide resistance protein
BME_RS04035	BMEI0808	1.23052	2.34651	6.18438	6.41367e-12	1.76639e-11	MerR family DNA-binding transcriptional regulator
BME_RS02540	BMEI0506	1.22522	2.33791	6.35475	2.12818e-15	1.00998e-14	EamA/RhaT family transporter
BME_RS17155	BME_RS17155	1.2252	2.33789	5.62689	4.68706e-18	3.74964e-17	IS5/IS1182 family transposase
BME_RS02390	BMEI0478	1.2247	2.33707	6.45414	5.13479e-14	1.8835e-13	enoyl-CoA hydratase
BME_RS07500	BMEI1502	1.22369	2.33543	5.62102	1.07372e-11	2.88386e-11	DedA family protein
BME_RS13755	BMEII0726	1.22352	2.33516	2.33344	4.61299e-07	7.71127e-07	DUF995 domain-containing protein
BME_RS07080	BME_RS07080	1.22274	2.33389	6.03708	5.19567e-19	5.22679e-18	IS5/IS1182 family transposase
BME_RS14265	BMEII0833	1.22186	2.33247	1.22482	1.14115e-05	1.71786e-05	DUF4038 domain-containing protein
BME_RS12250	BMEII0421	1.22024	2.32986	6.10219	8.33621e-15	3.5188e-14	hypothetical protein
BME_RS10265	BMEII0014	1.21942	2.32854	7.06877	3.43378e-18	2.87035e-17	hypothetical protein
BME_RS04955	BMEI0995	1.21886	2.32763	1.90561	3.36464e-07	5.68672e-07	acetylmuramidase
BME_RS06020	BMEI1197	1.2167	2.32414	7.48223	1.93389e-18	1.72816e-17	porphobilinogen synthase
BME_RS16350	BME_RS16350	1.2144	2.32044	6.64114	1.54946e-09	3.28882e-09	hypothetical protein
BME_RS16285		1.21352	2.31903	6.13506	9.18438e-12	2.48867e-11	hypothetical protein
BME_RS16665	BME_RS16665	1.21254	2.31745	3.62192	3.17668e-13	1.04952e-12	hypothetical protein
BME_RS01240	BMEI0253	1.21237	2.31717	12.8531	1.14115e-17	8.53953e-17	MarR family transcriptional regulator
BME_RS17065	BMEII0319	1.21147	2.31573	5.25684	1.8692e-13	6.38914e-13	hypothetical protein
BME_RS17175	BMEII0471	1.20937	2.31237	8.31291	1.17082e-14	4.79166e-14	hypothetical protein
BME_RS13080	BMEII0589	1.20588	2.30677	10.6473	2.05075e-18	1.81329e-17	6,7-dimethyl-8-ribityllumazine synthase 2
BME_RS16225	BME_RS16225	1.20564	2.3064	3.62127	2.49349e-13	8.34474e-13	hypothetical protein
BME_RS16200		1.20381	2.30348	6.73314	1.13722e-15	5.69459e-15	hypothetical protein
BME_RS16945	BMEII0046	1.20251	2.30139	2.4369	2.0674e-07	3.55318e-07	hypothetical protein
BME_RS15775	BME_RS15775	1.19281	2.28597	5.14125	1.00023e-11	2.69726e-11	histidine ammonia-lyase
BME_RS13170	BME_RS13170	1.19269	2.28578	8.84097	6.75141e-20	8.82675e-19	aldehyde dehydrogenase family protein
BME_RS14255	BMEII0831	1.19047	2.28227	3.5165	9.49228e-11	2.29124e-10	DUF4910 domain-containing protein
BME_RS05765	BMEI1150	1.18513	2.27384	6.76079	2.87645e-13	9.55973e-13	NADH-quinone oxidoreductase subunit I
BME_RS03585	BME_RS03585	1.18055	2.26664	2.01195	5.44118e-07	9.01942e-07	NA
BME_RS10690	BMEII0104	1.17618	2.25977	5.35672	1.00157e-13	3.55737e-13	AraC family transcriptional regulator
BME_RS04290	BMEI0859	1.17607	2.2596	8.36361	2.58222e-18	2.21693e-17	lipoyl synthase
BME_RS13750		1.17602	2.25953	3.0674	2.47477e-08	4.5966e-08	mannan endo-1,4-beta-mannosidase
BME_RS04295	BMEI0860	1.16501	2.24235	5.30192	6.20691e-15	2.70496e-14	ubiquinone-binding protein
BME_RS08195	BMEI1646	1.16291	2.23909	8.21101	1.78515e-12	5.30337e-12	efflux RND transporter periplasmic adaptor subunit
BME_RS11495	BMEII0267	1.16144	2.23681	5.18383	4.34138e-16	2.34518e-15	hypothetical protein
BME_RS03110	BMEI0624	1.16016	2.23482	9.72791	1.67567e-17	1.21867e-16	ketol-acid reductoisomerase
BME_RS16255		1.15714	2.23015	3.42358	4.41201e-09	8.89816e-09	hypothetical protein
BME_RS06265	BMEI1244	1.15712	2.23012	3.47007	1.24407e-09	2.6557e-09	EamA family transporter
BME_RS05800	BMEI1157	1.15671	2.22949	8.86633	1.00658e-18	9.52703e-18	NADH-quinone oxidoreductase subunit B
BME_RS03480	BMEI0702	1.15377	2.22494	5.33007	1.17001e-09	2.50238e-09	cobalt-precorrin-6A reductase
BME_RS02095	BMEI0418	1.15231	2.2227	5.41036	2.89725e-14	1.10122e-13	glycosyl transferase
BME_RS00145	BME_RS00145	1.14898	2.21756	3.99886	4.15677e-10	9.27407e-10	NA
BME_RS01255	BMEI0257	1.14834	2.21658	5.94581	1.86573e-14	7.3149e-14	hydroxyproline-2-epimerase
BME_RS15145	BMEII1018	1.14759	2.21543	4.377	1.37667e-09	2.93317e-09	2,4-dienoyl-CoA reductase
BME_RS14815	BMEII0952	1.14659	2.2139	7.532	7.78421e-12	2.12297e-11	nitrate reductase molybdenum cofactor assembly chaperone
BME_RS16425		1.14281	2.2081	2.05536	3.48912e-07	5.89118e-07	hypothetical protein
BME_RS16340		1.14251	2.20765	6.75365	1.3154e-12	3.99253e-12	hypothetical protein
BME_RS06195	BME_RS06195	1.13802	2.20079	3.4139	4.9539e-14	1.8235e-13	NA
BME_RS06945	BMEI1379	1.13607	2.19782	5.4662	4.17675e-12	1.17601e-11	transcriptional regulator
BME_RS10555	BMEII0075	1.13314	2.19336	8.67905	5.75949e-19	5.75949e-18	molybdopterin oxidoreductase
BME_RS06590	BMEI1310	1.1331	2.19329	2.85594	1.14029e-10	2.73279e-10	DUF423 domain-containing protein
BME_RS05775	BMEI1152	1.13092	2.18998	9.99401	9.04831e-15	3.77668e-14	NADH-quinone oxidoreductase subunit G
BME_RS09180	BMEI1855	1.12908	2.18719	10.2251	2.55044e-14	9.79369e-14	aconitate hydratase AcnA
BME_RS01665	BMEI0342	1.12902	2.1871	7.86357	3.83527e-14	1.43343e-13	tRNA(Ile)-lysidine synthetase
BME_RS17100	BME_RS17100	1.12863	2.1865	4.7075	9.56694e-12	2.58608e-11	imidazolonepropionase
BME_RS16525	BME_RS16525	1.12699	2.18403	5.26316	4.25484e-12	1.19629e-11	IS481 family transposase
BME_RS10475	BMEII0060	1.12418	2.17978	2.9282	1.39101e-07	2.42794e-07	pyruvate dehydrogenase complex dihydrolipoamide acetyltransferase
BME_RS00765	BMEI0161	1.12361	2.17892	11.0185	8.00686e-15	3.38829e-14	succinate dehydrogenase flavoprotein subunit
BME_RS09815	BMEI1982	1.12352	2.17878	8.76347	7.43452e-13	2.31941e-12	hypothetical protein
BME_RS11260	BMEII0218	1.12202	2.17651	6.26112	4.10154e-16	2.22277e-15	acetoin dehydrogenase dihydrolipoyllysine-residue acetyltransferase subunit
BME_RS15735		1.12054	2.17429	6.49415	7.29872e-15	3.12404e-14	hypothetical protein
BME_RS00865	BMEI0182	1.11915	2.17219	5.80625	1.51308e-14	6.03792e-14	methyltransferase domain-containing protein
BME_RS08705	BMEI1753	1.11666	2.16844	5.11796	2.3001e-13	7.73608e-13	3'(2'),5'-bisphosphate nucleotidase
BME_RS17335	BMEII0789	1.11372	2.16402	4.74927	1.80277e-10	4.21523e-10	hypothetical protein
BME_RS06345	BMEI1260	1.1114	2.16056	8.21752	2.60958e-17	1.80423e-16	DNA polymerase III subunit chi
BME_RS13705	BME_RS13705	1.11132	2.16044	5.17264	1.96136e-12	5.79101e-12	transposase
BME_RS08435	BMEI1695	1.10973	2.15806	5.34746	8.67978e-11	2.10571e-10	hypothetical protein
BME_RS16640	BMEI1622	1.10945	2.15763	4.86621	1.90492e-12	5.6492e-12	hypothetical protein
BME_RS05040		1.10528	2.15141	3.93919	3.172e-12	9.07057e-12	hypothetical protein
BME_RS01055	BMEI0214	1.10436	2.15003	11.0762	3.1358e-19	3.34366e-18	S41 family peptidase
BME_RS08135	BME_RS08135	1.10164	2.14598	3.79997	9.9106e-12	2.67467e-11	esterase
BME_RS00965	BME_RS00965	1.10078	2.14471	2.892	4.25349e-08	7.75461e-08	NA
BME_RS16250	BME_RS16250	1.10022	2.14388	4.70204	1.61478e-09	3.41666e-09	UDP-glucose 4-epimerase
BME_RS13540	BMEII0681	1.09904	2.14212	8.48815	1.86124e-15	8.99824e-15	virulence factor family protein
BME_RS00485	BME_RS00485	1.09902	2.14209	6.15687	6.69323e-15	2.89437e-14	L-asparaginase
BME_RS00275	BMEI0062	1.09792	2.14046	6.48816	2.29951e-13	7.73608e-13	hypothetical protein
BME_RS10980	BMEII0165	1.09657	2.13845	1.15471	8.6081e-06	1.3052e-05	flagellar biosynthetic protein FliQ
BME_RS17015	BMEII0186	1.09643	2.13825	3.45856	3.3454e-11	8.4579e-11	type II toxin-antitoxin system PemK/MazF family toxin
BME_RS15675	BMEII1126	1.09617	2.13786	4.76433	3.59454e-10	8.08412e-10	gfo/Idh/MocA family oxidoreductase
BME_RS16045	BMEI0521	1.09589	2.13745	4.87797	2.20747e-14	8.58459e-14	hypothetical protein
BME_RS11975	BMEII0365	1.09509	2.13626	4.21638	1.56185e-09	3.31301e-09	urocanate hydratase
BME_RS16465	BMEI1383	1.095	2.13613	4.86681	1.95913e-12	5.7895e-12	AraC family transcriptional regulator
BME_RS16370		1.09437	2.1352	3.97146	3.17048e-07	5.38565e-07	hypothetical protein
BME_RS09665	BMEI1952	1.09398	2.13462	7.56747	1.05877e-13	3.7447e-13	D-glycerate dehydrogenase
BME_RS04535	BMEI0911	1.09319	2.13346	7.32549	1.68042e-16	9.97564e-16	iron-sulfur cluster assembly scaffold protein
BME_RS14810	BMEII0951	1.09218	2.13195	7.6238	5.50131e-15	2.42259e-14	nitrate reductase subunit beta
BME_RS16460		1.09203	2.13174	4.61539	6.61531e-08	1.18483e-07	hypothetical protein
BME_RS09365	BMEI1889	1.092	2.13169	6.2858	1.72649e-16	1.01951e-15	hypothetical protein
BME_RS10740	BMEII0114	1.08919	2.12754	3.34957	3.95753e-08	7.24648e-08	carbohydrate ABC transporter permease
BME_RS08450	BMEI1700	1.08879	2.12696	3.62686	2.06297e-11	5.35672e-11	AlpA family transcriptional regulator
BME_RS09645	BMEI1948	1.08823	2.12614	7.13474	3.55177e-10	7.99328e-10	leucyl aminopeptidase
BME_RS00490	BMEI0106	1.08696	2.12426	7.17796	9.8041e-18	7.40265e-17	GntR family transcriptional regulator
BME_RS09855	BMEI1990	1.08664	2.12379	2.943	1.21063e-07	2.12525e-07	DUF454 domain-containing protein
BME_RS15565		1.0853	2.12181	4.57996	7.1149e-11	1.73989e-10	hypothetical protein
BME_RS05325	BMEI1064	1.08472	2.12096	5.71524	1.48683e-13	5.16623e-13	leucyl/phenylalanyl-tRNA--protein transferase
BME_RS11110	BMEII0187	1.08211	2.11713	4.22471	1.05682e-10	2.54182e-10	hypothetical protein
BME_RS10585	BMEII0081	1.08158	2.11636	1.42378	0.000146431	0.000204153	4'-phosphopantetheinyl transferase
BME_RS15000	BMEII0990	1.08124	2.11585	7.59235	4.79673e-15	2.13188e-14	isoprenylcysteine carboxylmethyltransferase family protein
BME_RS15250		1.08037	2.11457	5.43609	3.31076e-14	1.24571e-13	nucleoside deaminase
BME_RS04810	BMEI0966	1.07986	2.11383	7.42257	5.13879e-18	4.07225e-17	dipeptide epimerase
BME_RS11245	BMEII0215	1.07963	2.11349	4.95891	2.00497e-13	6.79682e-13	3-hydroxyacyl-CoA dehydrogenase
BME_RS16345		1.07921	2.11287	4.49543	3.34892e-12	9.5359e-12	hypothetical protein
BME_RS14145		1.07712	2.10982	3.67068	2.18523e-10	5.05419e-10	membrane protein
BME_RS10385	BMEII0039	1.07585	2.10797	8.15657	1.86461e-13	6.37992e-13	glutamate synthase subunit beta
BME_RS00255	BMEI0057	1.07451	2.10601	7.60904	1.62652e-13	5.61101e-13	membrane protein
BME_RS01250	BMEI0256	1.07396	2.10521	4.62302	1.13365e-12	3.46279e-12	FAD-binding oxidoreductase
BME_RS10610	BMEII0086	1.07393	2.10516	2.76771	3.00123e-08	5.54074e-08	ABC transporter permease
BME_RS06750	BMEI1342	1.07341	2.10439	0.563294	0.000274988	0.000373922	peptidase P60
BME_RS13065	BMEII0586	1.07221	2.10265	7.28696	1.67916e-18	1.51666e-17	hypothetical protein
BME_RS01060	BMEI0215	1.06901	2.09799	6.40935	4.57885e-15	2.04859e-14	RNA pyrophosphohydrolase
BME_RS07740	BMEI1553	1.06838	2.09707	8.78772	1.58908e-19	1.82853e-18	peptide transporter
BME_RS11105	BMEII0185	1.06771	2.09611	2.54726	8.93281e-09	1.73794e-08	lactate dehydrogenase
BME_RS08330	BME_RS08330	1.06572	2.09322	2.50803	7.52172e-07	1.23584e-06	NA
BME_RS13890	BMEII0756	1.06531	2.09261	7.93751	2.36214e-12	6.89555e-12	N-acetylglucosamine kinase
BME_RS01010		1.06346	2.08993	6.04216	2.16812e-12	6.3679e-12	hypothetical protein
BME_RS12540	BME_RS12540	1.06254	2.0886	5.39056	1.65307e-12	4.95633e-12	ABC transporter permease
BME_RS13400	BMEII0656	1.05915	2.08371	6.09275	4.4769e-14	1.66582e-13	DNA polymerase IV
BME_RS06615	BMEI1315	1.05802	2.08208	3.43141	2.38419e-09	4.94804e-09	DUF2147 domain-containing protein
BME_RS10215	BMEII0003	1.05744	2.08124	6.10277	7.46873e-16	3.88466e-15	molybdenum import ATP-binding protein ModC
BME_RS00155	BMEI0035	1.05642	2.07976	8.95919	1.91989e-15	9.24187e-15	D-alanyl-D-alanine carboxypeptidase
BME_RS05770	BMEI1151	1.05572	2.07875	7.7248	7.92059e-15	3.35601e-14	NADH-quinone oxidoreductase subunit H
BME_RS10735	BMEII0113	1.0555	2.07844	2.80887	2.86858e-06	4.51871e-06	sugar ABC transporter permease
BME_RS02745	BMEI0549	1.05274	2.07446	3.69909	1.2943e-10	3.0843e-10	aromatic ring-hydroxylating dioxygenase subunit alpha
BME_RS07630	BMEI1530	1.05206	2.07349	8.21526	7.37873e-18	5.69944e-17	glycine--tRNA ligase subunit alpha
BME_RS07135	BMEI1426	1.05154	2.07274	6.31936	1.99601e-17	1.4239e-16	glycoside hydrolase
BME_RS12255	BMEII0422	1.05148	2.07266	8.42404	1.98541e-15	9.48928e-15	fructose 1,6-bisphosphatase
BME_RS07640	BMEI1532	1.05141	2.07256	8.44824	1.30071e-13	4.54775e-13	polyprenyl synthetase family protein
BME_RS13520	BMEII0678	1.0497	2.0701	5.41317	4.54499e-13	1.45857e-12	lipoate-protein ligase B
BME_RS07235	BMEI1446	1.04741	2.06682	5.66968	2.94598e-14	1.11847e-13	HAD family phosphatase
BME_RS17075	BMEII0321	1.04666	2.06574	0.686776	0.000955301	0.00125026	hypothetical protein
BME_RS05185	BME_RS05185	1.04536	2.06388	5.0704	5.33102e-09	1.06494e-08	NA
BME_RS13075	BMEII0588	1.04075	2.05729	7.08594	1.12299e-15	5.63173e-15	sulfurtransferase FdhD
BME_RS12415		1.03821	2.05368	5.97801	5.20224e-18	4.11283e-17	hypothetical protein
BME_RS11430	BMEII0253	1.0362	2.05082	6.67984	3.63538e-15	1.65289e-14	penicillin-insensitive murein endopeptidase
BME_RS02385	BMEI0477	1.03371	2.04728	5.64419	5.09923e-13	1.62556e-12	MaoC family dehydratase
BME_RS16015		1.0295	2.04131	5.504	7.26735e-09	1.42836e-08	hypothetical protein
BME_RS17480		1.02841	2.03978	7.89756	2.32909e-13	7.82573e-13	hypothetical protein
BME_RS07765	BME_RS07765	1.02797	2.03916	7.11997	3.47834e-15	1.58364e-14	salicylaldehyde dehydrogenase
BME_RS06175	BMEI1227	1.02525	2.03531	9.91737	3.04078e-15	1.40151e-14	GNAT family N-acetyltransferase
BME_RS05915	BMEI1177	1.02448	2.03422	5.71024	4.65551e-14	1.72085e-13	undecaprenyl-phosphate glucose phosphotransferase
BME_RS01940	BME_RS01940	1.02156	2.03011	6.12911	2.36017e-15	1.10448e-14	choline dehydrogenase
BME_RS10755	BMEII0117	1.02092	2.02922	4.36659	2.86409e-12	8.24622e-12	sulfite exporter TauE/SafE family protein
BME_RS16485	BME_RS16485	1.01848	2.02579	4.76595	8.84076e-14	3.17022e-13	IS5/IS1182 family transposase
BME_RS16930		1.01605	2.02237	4.79649	2.25981e-12	6.61407e-12	hypothetical protein
BME_RS02585		1.01467	2.02044	7.83675	1.81731e-09	3.81635e-09	hypothetical protein
BME_RS14175		1.0141	2.01964	1.80408	7.33046e-08	1.30596e-07	hypothetical protein
BME_RS12260	BMEII0423	1.01271	2.0177	8.54689	4.61534e-17	3.06473e-16	fructose-bisphosphate aldolase class II
BME_RS02665	BMEI0534	1.01072	2.01492	5.96298	6.74318e-12	1.85562e-11	YcgN family cysteine cluster protein
BME_RS16950	BMEII0057	1.0098	2.01364	6.27715	2.44001e-12	7.09821e-12	hypothetical protein
BME_RS08280	BME_RS08280	1.00622	2.00865	4.86398	3.32583e-12	9.48623e-12	NA
BME_RS14310	BMEII0842	1.00401	2.00557	5.84765	4.57364e-13	1.46636e-12	hypothetical protein
BME_RS08555	BMEI1722	1.004	2.00556	3.58246	1.45654e-09	3.09941e-09	sarcosine oxidase subunit beta family protein
BME_RS16940		1.00316	2.00438	4.43357	9.58157e-08	1.69264e-07	hypothetical protein
BME_RS14525	BMEII0885	1.00271	2.00376	10.2108	5.75724e-12	1.5987e-11	hypothetical protein
BME_RS11420	BMEII0251	-1.00065	2.0009	7.58454	2.4143e-17	1.69001e-16	glucokinase
BME_RS14375	BMEII0856	-1.0008	2.00111	5.71129	8.49561e-16	4.3714e-15	N-acetylneuraminate epimerase
BME_RS10530	BMEII0071	-1.00087	2.0012	4.8991	8.24011e-11	2.00774e-10	FadR family transcriptional regulator
BME_RS03865	BMEI0774	-1.00249	2.00346	10.4231	1.53559e-14	6.11325e-14	30S ribosomal protein S5
BME_RS07230	BMEI1445	-1.00647	2.00899	5.11581	3.30459e-10	7.49218e-10	chloride channel protein
BME_RS07725	BMEI1550	-1.00803	2.01116	7.23763	2.31481e-16	1.3205e-15	ribosome biogenesis GTPase Der
BME_RS16635	BMEI1607	-1.00886	2.01232	6.3531	4.50344e-14	1.67385e-13	DNA-binding response regulator
BME_RS04245	BMEI0850	-1.00889	2.01236	7.08255	9.99467e-15	4.14083e-14	2-dehydro-3-deoxyphosphooctonate aldolase
BME_RS06900	BMEI1370	-1.01002	2.01394	6.22658	8.60991e-16	4.40996e-15	DUF853 domain-containing protein
BME_RS09100	BMEI1838	-1.01397	2.01946	6.29013	8.63703e-13	2.68211e-12	sulfate/thiosulfate import ATP-binding protein CysA
BME_RS13315	BMEII0641	-1.01428	2.01989	4.40736	2.74746e-12	7.924e-12	AraC family transcriptional regulator
BME_RS03290	BMEI0665	-1.01569	2.02187	3.91356	1.23632e-11	3.28902e-11	sugar ABC transporter ATP-binding protein
BME_RS07805	BMEI1567	-1.0164	2.02286	7.11524	1.59875e-14	6.34214e-14	cytochrome c oxidase accessory protein CcoG
BME_RS14725	BMEII0927	-1.01949	2.0272	9.36498	1.04989e-13	3.71722e-13	septum site-determining protein MinC
BME_RS11660	BMEII0299	-1.02111	2.02947	6.09583	3.70626e-12	1.05356e-11	IclR family transcriptional regulator
BME_RS07380	BMEI1477	-1.027	2.03778	8.10224	9.65753e-13	2.98247e-12	3-oxoacyl-[acyl-carrier-protein] reductase
BME_RS09025	BMEI1822	-1.02731	2.03823	7.22847	8.82704e-17	5.52307e-16	S-formylglutathione hydrolase
BME_RS08715	BMEI1755	-1.02744	2.03841	3.43711	2.36286e-08	4.40823e-08	sulfate adenylyltransferase subunit CysD
BME_RS02660	BMEI0533	-1.02811	2.03936	7.00253	2.16204e-16	1.24391e-15	hypothetical protein
BME_RS02220	BMEI0444	-1.02818	2.03945	6.01953	5.77636e-15	2.53376e-14	methyltransferase
BME_RS10195	BMEI2060	-1.03	2.04203	5.87418	4.59404e-16	2.47371e-15	phosphoenolpyruvate synthetase regulatory protein
BME_RS16135	BMEI0663	-1.0358	2.05026	3.37718	4.03754e-09	8.16746e-09	sugar ABC transporter substrate-binding protein
BME_RS05145	BMEI1028	-1.03767	2.05292	8.1716	1.27545e-18	1.1709e-17	DUF2497 domain-containing protein
BME_RS05005	BMEI1006	-1.04016	2.05646	5.1046	4.77415e-09	9.60548e-09	DUF1508 domain-containing protein
BME_RS16445	BMEI1273	-1.04125	2.05801	6.3237	0.000307864	0.00041677	hypothetical protein
BME_RS12280	BMEII0427	-1.04356	2.06132	3.59714	2.82729e-10	6.45277e-10	sugar-binding transcriptional regulator
BME_RS03555	BMEI0716	-1.04553	2.06413	5.28907	3.6771e-14	1.37738e-13	bifunctional cobalt-precorrin-7 (C(5))-methyltransferase/cobalt-precorrin-6B (C(15))-methyltransferase
BME_RS09570	BMEI1934	-1.05381	2.07601	9.06223	3.27152e-17	2.23876e-16	ABC transporter substrate-binding protein
BME_RS07390	BMEI1480	-1.05513	2.07791	11.3104	4.59043e-12	1.28318e-11	30S ribosomal protein S6
BME_RS09685	BMEI1956	-1.05554	2.0785	8.21884	1.6725e-13	5.76368e-13	beta-hydroxydecanoyl-ACP dehydratase
BME_RS05470	BMEI1090	-1.05775	2.08168	6.40063	4.8076e-17	3.17358e-16	deoxyguanosinetriphosphate triphosphohydrolase
BME_RS11460	BMEII0260	-1.05892	2.08337	8.54453	1.16235e-18	1.0801e-17	elongation factor 4
BME_RS16555	BMEI1476	-1.0628	2.08899	8.92498	1.93734e-15	9.29923e-15	hypothetical protein
BME_RS17215		-1.0662	2.09392	3.2724	3.0912e-10	7.02259e-10	hypothetical protein
BME_RS09675	BMEI1954	-1.06743	2.0957	7.35618	1.62554e-18	1.47617e-17	MetQ/NlpA family ABC transporter substrate-binding protein
BME_RS08090	BMEI1625	-1.06756	2.09588	9.02631	1.04308e-16	6.40721e-16	polyphosphate kinase 2
BME_RS10305	BMEII0023	-1.06856	2.09734	8.12893	4.12801e-18	3.33416e-17	UTP--glucose-1-phosphate uridylyltransferase
BME_RS07460	BMEI1494	-1.07197	2.1023	9.29805	2.04659e-09	4.27912e-09	hypothetical protein
BME_RS09535	BMEI1925	-1.07287	2.10362	8.63886	2.75246e-12	7.93162e-12	acetyl/propionyl/methylcrotonyl-CoA carboxylase subunit alpha
BME_RS07750	BMEI1556	-1.0732	2.1041	6.31493	1.25639e-13	4.40195e-13	aromatic acid exporter family protein
BME_RS16615	BME_RS16615	-1.07388	2.10509	6.204	9.80733e-13	3.02318e-12	superoxide dismutase
BME_RS09915	BMEI2003	-1.07553	2.1075	6.44985	1.26541e-15	6.28031e-15	gfo/Idh/MocA family oxidoreductase
BME_RS02125	BMEI0424	-1.07706	2.10974	6.1851	6.38916e-15	2.77359e-14	histidine phosphotransferase
BME_RS02445	BMEI0488	-1.07818	2.11137	4.36974	8.51138e-10	1.84386e-09	prolipoprotein diacylglyceryl transferase
BME_RS11510	BMEII0270	-1.0783	2.11155	7.08142	5.83198e-16	3.07802e-15	2,3,4,5-tetrahydropyridine-2,6-dicarboxylate N-succinyltransferase
BME_RS07865	BMEI1577	-1.07939	2.11315	5.9623	5.83541e-16	3.07802e-15	allantoinase PuuE
BME_RS12065	BMEII0383	-1.07967	2.11355	5.30822	1.92346e-07	3.31257e-07	GntR family transcriptional regulator
BME_RS02770	BMEI0553	-1.08282	2.11818	9.36488	1.55339e-19	1.79539e-18	energy-dependent translational throttle protein EttA
BME_RS01260	BMEI0258	-1.08441	2.1205	7.27809	3.82425e-18	3.13467e-17	branched-chain amino acid ABC transporter permease
BME_RS05100	BMEI1019	-1.08442	2.12052	7.92347	2.3441e-13	7.86045e-13	cyclic pyranopterin monophosphate synthase
BME_RS09640		-1.08463	2.12083	4.87733	3.45517e-10	7.80199e-10	pilus biosynthesis protein
BME_RS00580	BMEI0123	-1.08504	2.12144	9.86759	3.33412e-15	1.52417e-14	peptidylprolyl isomerase
BME_RS12140	BMEII0398	-1.08639	2.12342	6.5387	2.40683e-12	7.00776e-12	preprotein translocase subunit TatC
BME_RS05080		-1.08753	2.1251	5.80418	1.59661e-12	4.80269e-12	hypothetical protein
BME_RS03855	BMEI0772	-1.08979	2.12843	11.7114	1.25553e-15	6.24051e-15	50S ribosomal protein L6
BME_RS15525	BMEII1096	-1.09016	2.12898	8.22357	2.78891e-14	1.06491e-13	MFS transporter
BME_RS03760	BMEI0753	-1.0909	2.13007	10.2012	1.56528e-13	5.41643e-13	30S ribosomal protein S7
BME_RS15070	BMEII1003	-1.09164	2.13116	4.05247	3.37297e-10	7.63692e-10	transporter
BME_RS14530	BME_RS14530	-1.09725	2.13946	8.66749	3.983e-17	2.67657e-16	GMP synthase (glutamine-hydrolyzing)
BME_RS05345	BMEI1068	-1.0974	2.13969	8.73704	9.83978e-19	9.34031e-18	Asp-tRNA(Asn)/Glu-tRNA(Gln) amidotransferase GatCAB subunit B
BME_RS03060	BMEI0614	-1.09764	2.14005	8.11721	8.76576e-16	4.48295e-15	NAD(P)/FAD-dependent oxidoreductase
BME_RS09065	BMEI1831	-1.0989	2.14191	9.29669	3.45144e-15	1.57426e-14	penicillin-binding protein
BME_RS00070	BMEI0015	-1.10122	2.14536	7.98725	2.8068e-17	1.92467e-16	ABC transporter substrate-binding protein
BME_RS06365	BMEI1264	-1.10365	2.14898	8.46441	9.06176e-19	8.74928e-18	LPS-assembly protein LptD
BME_RS13740	BMEII0722	-1.10506	2.15107	5.68812	4.25823e-12	1.19629e-11	hypothetical protein
BME_RS06970	BMEI1385	-1.10559	2.15187	4.23116	4.00996e-11	1.00699e-10	LacI family DNA-binding transcriptional regulator
BME_RS13530		-1.10766	2.15496	6.94894	1.16857e-14	4.78829e-14	BA14K family protein
BME_RS05390	BMEI1076	-1.1088	2.15666	7.60325	3.3154e-20	4.84337e-19	protein translocase subunit SecDF
BME_RS07395	BMEI1481	-1.10946	2.15765	8.75029	1.68463e-13	5.79954e-13	30S ribosomal protein S18
BME_RS16855	BMEI1922	-1.10975	2.15809	3.57841	6.57253e-11	1.61785e-10	acetoacetate--CoA ligase
BME_RS06980	BMEI1387	-1.11031	2.15891	5.96494	2.53333e-15	1.17731e-14	xylose isomerase
BME_RS07370	BMEI1473	-1.11045	2.15914	9.16326	6.16232e-20	8.21643e-19	beta-ketoacyl-[acyl-carrier-protein] synthase II
BME_RS01650	BMEI0340	-1.11264	2.16242	9.42993	5.2868e-17	3.46946e-16	hypothetical protein
BME_RS09865	BMEI1993	-1.11576	2.1671	5.22706	9.04042e-14	3.23491e-13	hypothetical protein
BME_RS11535	BMEII0275	-1.11768	2.16997	10.0796	1.14829e-18	1.07174e-17	membrane protein insertase YidC
BME_RS14000	BMEII0779	-1.11824	2.17081	6.1346	1.94245e-15	9.31047e-15	ketoacyl-ACP synthase III
BME_RS03815	BMEI0764	-1.11907	2.17206	9.8516	2.53292e-16	1.43518e-15	50S ribosomal protein L16
BME_RS09730	BMEI1965	-1.11992	2.17335	10.7715	1.94812e-15	9.32435e-15	translation initiation factor IF-2
BME_RS02570	BMEI0512	-1.12602	2.18255	8.99249	7.58254e-19	7.4062e-18	thioredoxin-disulfide reductase
BME_RS04360	BMEI0874	-1.12702	2.18407	8.22137	1.66042e-19	1.89119e-18	ATP-dependent Clp protease proteolytic subunit
BME_RS07755	BMEI1557	-1.12922	2.1874	5.76872	1.58966e-13	5.49511e-13	ArsC family reductase
BME_RS00320	BMEI0072	-1.13099	2.19009	6.0876	9.59369e-16	4.89147e-15	cell division ATP-binding protein FtsE
BME_RS06575	BMEI1306	-1.13263	2.19257	4.98315	4.26241e-12	1.19647e-11	porin
BME_RS10270	BME_RS10270	-1.13449	2.1954	7.90338	5.03525e-17	3.31085e-16	homospermidine synthase
BME_RS09240	BMEI1865	-1.13574	2.19732	4.03153	6.50076e-09	1.2841e-08	DUF1232 domain-containing protein
BME_RS12630	BMEII0500	-1.13774	2.20036	7.39929	2.72807e-16	1.52772e-15	lysine--tRNA ligase
BME_RS15265	BMEII1043	-1.13956	2.20313	9.55014	9.05544e-19	8.74928e-18	isoleucine--tRNA ligase
BME_RS03435	BMEI0693	-1.14335	2.20894	5.6849	6.57524e-13	2.06723e-12	bifunctional adenosylcobinamide kinase/adenosylcobinamide-phosphate guanylyltransferase
BME_RS13275	BMEII0633	-1.14482	2.21119	4.74083	7.96643e-14	2.86894e-13	branched-chain amino acid ABC transporter substrate-binding protein
BME_RS14390	BMEII0859	-1.15465	2.2263	7.09059	8.04462e-17	5.08081e-16	peptide ABC transporter substrate-binding protein
BME_RS09755	BMEI1970	-1.15469	2.22637	9.42152	3.61562e-20	5.23642e-19	methionine adenosyltransferase
BME_RS12395	BMEII0452	-1.15508	2.22696	6.17475	1.21072e-11	3.22859e-11	hypothetical protein
BME_RS04220	BMEI0845	-1.1592	2.23334	9.30249	4.98295e-21	9.56726e-20	peptidyl-prolyl cis-trans isomerase
BME_RS08755	BMEI1764	-1.1601	2.23473	3.13947	8.81174e-10	1.9077e-09	DUF934 domain-containing protein
BME_RS10160	BMEI2053	-1.16074	2.23572	7.78194	2.08223e-15	9.90976e-15	calcium-binding protein
BME_RS16875	BMEI1933	-1.16165	2.23714	6.26754	9.70182e-16	4.93911e-15	hypothetical protein
BME_RS02440	BMEI0487	-1.16296	2.23916	4.28206	4.06966e-10	9.09784e-10	class I SAM-dependent methyltransferase
BME_RS00570	BMEI0121	-1.16481	2.24204	8.32308	5.55846e-19	5.57505e-18	protein translocase subunit SecA
BME_RS03995	BMEI0801	-1.16548	2.24308	4.59538	1.22169e-12	3.72154e-12	acyl-CoA carboxylase subunit beta
BME_RS03830	BMEI0767	-1.16557	2.24322	10.3399	3.80415e-15	1.72264e-14	50S ribosomal protein L14
BME_RS14630	BME_RS14630	-1.16688	2.24526	5.87614	5.74683e-16	3.04564e-15	glutaminase
BME_RS11375	BME_RS11375	-1.16693	2.24533	4.33181	4.95949e-13	1.58402e-12	coniferyl aldehyde dehydrogenase
BME_RS11400	BME_RS11400	-1.17041	2.25075	3.82416	2.61693e-10	6.00196e-10	NA
BME_RS05600	BMEI1117	-1.17064	2.25112	6.92487	2.1002e-17	1.48562e-16	adenylosuccinate lyase
BME_RS03090	BMEI0620	-1.17171	2.25279	7.05416	4.73536e-17	3.13205e-16	STAS/SEC14 domain-containing protein
BME_RS04345	BMEI0870	-1.17383	2.25609	7.77462	8.39547e-17	5.28254e-16	hypothetical protein
BME_RS14380	BMEII0857	-1.17511	2.25811	3.54262	8.78515e-09	1.71042e-08	putative N-acetylmannosamine-6-phosphate 2-epimerase
BME_RS13450	BMEII0666	-1.17564	2.25893	9.09915	1.37783e-16	8.3115e-16	type I DNA topoisomerase
BME_RS04465	BMEI0897	-1.17707	2.26117	9.06223	3.95261e-18	3.20792e-17	acyl-CoA dehydrogenase
BME_RS09020	BMEI1821	-1.17784	2.26237	6.5566	6.26949e-19	6.19573e-18	DUF1345 domain-containing protein
BME_RS07855	BMEI1576	-1.17873	2.26377	5.48238	2.63733e-12	7.62601e-12	xanthine dehydrogenase small subunit
BME_RS01450	BMEI0299	-1.18073	2.26691	9.56349	7.13403e-13	2.23813e-12	DUF465 domain-containing protein
BME_RS02370	BMEI0474	-1.18318	2.27077	8.94906	2.33452e-18	2.02811e-17	cytochrome b
BME_RS12870	BMEII0548	-1.18543	2.27431	7.26335	5.49123e-14	2.00767e-13	proline/glycine betaine ABC transporter ATP-binding protein ProV
BME_RS09540	BMEI1926	-1.18652	2.27604	7.2955	1.7605e-15	8.5626e-15	hydroxymethylglutaryl-CoA lyase
BME_RS02815	BMEI0563	-1.18802	2.2784	5.90658	1.30121e-14	5.26079e-14	hypothetical protein
BME_RS09460	BMEI1909	-1.18827	2.27879	6.74838	2.03316e-17	1.44734e-16	YbaB/EbfC family nucleoid-associated protein
BME_RS14765	BMEII0939	-1.19008	2.28165	5.09824	6.90322e-14	2.50214e-13	trehalose utilization protein ThuA
BME_RS03380	BMEI0683	-1.19198	2.28467	4.52276	2.64169e-11	6.75502e-11	hypothetical protein
BME_RS01100	BMEI0223	-1.19211	2.28486	8.70456	1.28477e-15	6.367e-15	lytic murein transglycosylase
BME_RS08040	BMEI1615	-1.19434	2.2884	4.29062	6.3162e-11	1.55818e-10	GlxA family transcriptional regulator
BME_RS10085		-1.19514	2.28968	-0.189549	0.000655113	0.000870376	hypothetical protein
BME_RS14970	BMEII0983	-1.19554	2.2903	5.98536	8.54972e-16	4.3912e-15	ABC transporter substrate-binding protein
BME_RS14720	BMEII0926	-1.19648	2.2918	9.3844	7.56377e-15	3.22516e-14	septum site-determining protein MinD
BME_RS00050	BMEI0010	-1.19655	2.29191	7.00983	3.90931e-18	3.18046e-17	chromosome partitioning protein ParB
BME_RS11405	BMEII0248	-1.19968	2.29689	7.62423	5.99767e-16	3.1537e-15	2,3-bisphosphoglycerate-dependent phosphoglycerate mutase
BME_RS07930	BMEI1591	-1.19986	2.29717	8.30079	1.43668e-19	1.69973e-18	ferredoxin--NADP reductase
BME_RS02960	BMEI0595	-1.20033	2.29793	7.47167	1.25136e-15	6.22899e-15	hypothetical protein
BME_RS14230	BMEII0825	-1.20315	2.30241	6.25	2.24057e-15	1.05523e-14	nitrate reductase
BME_RS04230	BMEI0847	-1.2065	2.30777	8.19604	4.11648e-08	7.51705e-08	preprotein translocase subunit SecG
BME_RS15740		-1.21007	2.3135	7.70693	1.47277e-08	2.79893e-08	hypothetical protein
BME_RS15745		-1.21007	2.3135	7.70693	1.47277e-08	2.79893e-08	hypothetical protein
BME_RS15770		-1.21007	2.3135	7.70693	1.47277e-08	2.79893e-08	hypothetical protein
BME_RS03580	BMEI0721	-1.2116	2.31594	7.05162	6.65734e-17	4.27699e-16	DUF2218 domain-containing protein
BME_RS17415		-1.21373	2.31936	4.63865	1.5579e-13	5.39643e-13	cyclic nucleotide-binding domain-containing protein
BME_RS03690	BME_RS03690	-1.2169	2.32447	8.54367	3.22865e-15	1.482e-14	NA
BME_RS02575	BMEI0513	-1.22187	2.33249	6.5426	1.25612e-18	1.15632e-17	LysR family transcriptional regulator
BME_RS05350	BMEI1069	-1.2315	2.34811	10.9539	1.21448e-18	1.12415e-17	trigger factor
BME_RS02790	BMEI0558	-1.23154	2.34818	9.89122	3.1675e-16	1.75334e-15	methyltransferase domain-containing protein
BME_RS06325	BMEI1256	-1.23275	2.35014	7.64617	1.92704e-15	9.26303e-15	nucleoside-diphosphate kinase
BME_RS16090	BMEI0570	-1.23457	2.35311	5.32497	7.30617e-12	1.99908e-11	hypothetical protein
BME_RS01420	BMEI0292	-1.23576	2.35506	8.73797	8.14288e-21	1.41031e-19	pyruvate kinase
BME_RS04690	BMEI0943	-1.23698	2.35705	9.93898	1.48778e-15	7.30839e-15	ribonucleoside-diphosphate reductase, adenosylcobalamin-dependent
BME_RS16860	BME_RS16860	-1.23936	2.36093	7.56784	1.29715e-11	3.43182e-11	enoyl-CoA hydratase
BME_RS01815	BMEI0371	-1.24091	2.36347	8.56483	1.35107e-15	6.67586e-15	RNA polymerase sigma factor
BME_RS10140	BMEI2049	-1.24225	2.36567	6.29501	2.42435e-15	1.12979e-14	DUF1402 domain-containing protein
BME_RS11515	BMEII0271	-1.24262	2.36629	7.47175	9.01864e-18	6.84032e-17	LOG family protein
BME_RS05855	BMEI1166	-1.24736	2.37406	7.74307	1.40559e-19	1.67475e-18	aminotransferase class V-fold PLP-dependent enzyme
BME_RS05120	BMEI1023	-1.25036	2.37901	5.56698	1.50029e-16	9.00177e-16	hypothetical protein
BME_RS03845	BMEI0770	-1.26037	2.39557	9.03232	2.65958e-16	1.49435e-15	30S ribosomal protein S14
BME_RS04005	BMEI0803	-1.2622	2.39861	7.24838	1.06997e-15	5.41432e-15	DUF924 domain-containing protein
BME_RS05605	BMEI1118	-1.26711	2.40678	6.05427	2.24151e-15	1.05523e-14	glyoxalase/bleomycin resistance protein/dioxygenase
BME_RS03695	BME_RS03695	-1.2674	2.40727	9.03273	4.27752e-16	2.31441e-15	NA
BME_RS04240	BMEI0849	-1.2682	2.40862	9.42621	2.73002e-17	1.87584e-16	CTP synthetase
BME_RS17230	BME_RS17230	-1.27043	2.41234	7.94659	3.97107e-14	1.48089e-13	cobalamin biosynthesis protein CbiG
BME_RS02395	BMEI0479	-1.27065	2.41271	7.92119	2.67056e-19	2.87598e-18	redox-regulated ATPase YchF
BME_RS09205	BME_RS09205	-1.27072	2.41282	5.16634	2.0888e-12	6.15106e-12	glycosyl transferase family 1
BME_RS10595	BMEII0083	-1.27654	2.42258	5.97639	5.58124e-17	3.64136e-16	BMP family ABC transporter substrate-binding protein
BME_RS03860	BMEI0773	-1.28473	2.43636	10.9013	1.40777e-16	8.47692e-16	50S ribosomal protein L18
BME_RS04785	BMEI0961	-1.28704	2.44026	11.4833	1.80563e-20	2.835e-19	kinesin
BME_RS00905	BMEI0190	-1.28805	2.44197	7.62534	2.14432e-16	1.23583e-15	phosphoenolpyruvate--protein phosphotransferase
BME_RS06355	BMEI1262	-1.28858	2.44287	6.93412	2.06622e-16	1.19492e-15	LPS export ABC transporter permease LptF
BME_RS10190	BMEI2059	-1.29	2.44528	6.89347	9.04939e-20	1.14308e-18	septum formation inhibitor Maf
BME_RS06120		-1.29255	2.44961	7.5481	6.40832e-17	4.13282e-16	TIR domain-containing protein
BME_RS09115	BMEI1841	-1.29813	2.4591	6.82863	8.18351e-17	5.15884e-16	sulfate ABC transporter substrate-binding protein
BME_RS11530	BMEII0274	-1.30033	2.46286	6.09067	2.01687e-18	1.78804e-17	YihA family ribosome biogenesis GTP-binding protein
BME_RS15080	BMEII1006	-1.30184	2.46544	4.78489	3.87461e-16	2.11228e-15	dihydrodipicolinate synthase family protein
BME_RS13615	BMEII0696	-1.30205	2.46579	6.74968	1.47424e-16	8.86126e-16	quinone oxidoreductase
BME_RS02405	BMEI0481	-1.30461	2.47016	9.63292	2.42082e-19	2.64089e-18	50S ribosomal protein L25
BME_RS03905	BMEI0782	-1.30531	2.47137	6.81556	7.08256e-15	3.03538e-14	50S ribosomal protein L17
BME_RS13040		-1.3122	2.48319	6.84911	4.0053e-17	2.68619e-16	FAD-binding oxidoreductase
BME_RS01820		-1.31729	2.49197	9.85926	4.07047e-18	3.29561e-17	hypothetical protein
BME_RS05240	BMEI1047	-1.32039	2.49733	9.35501	4.27762e-20	6.06448e-19	tyrosine--tRNA ligase
BME_RS16570		-1.32291	2.5017	8.6796	6.32383e-08	1.13626e-07	hypothetical protein
BME_RS02450	BMEI0489	-1.33032	2.51458	7.67074	2.14804e-17	1.51627e-16	hypothetical protein
BME_RS06005	BMEI1194	-1.33264	2.51862	3.88881	2.54734e-14	9.79297e-14	MarR family transcriptional regulator
BME_RS06990	BMEI1389	-1.33404	2.52107	5.43149	3.88734e-17	2.63336e-16	sugar phosphate isomerase/epimerase
BME_RS09960	BMEI2011	-1.33632	2.52506	6.57905	8.15309e-18	6.28311e-17	alpha/beta hydrolase
BME_RS01490	BMEI0307	-1.33871	2.52924	6.55693	1.93774e-12	5.7364e-12	propionyl-CoA synthetase
BME_RS09720	BMEI1963	-1.3389	2.52958	7.79975	5.35874e-17	3.50982e-16	tRNA pseudouridine(55) synthase TruB
BME_RS03125	BMEI0627	-1.33936	2.53039	5.26745	3.33803e-13	1.09959e-12	BA14K family protein
BME_RS03430		-1.33963	2.53086	6.49399	2.58431e-16	1.45938e-15	cobalt transporter
BME_RS01555	BMEI0321	-1.34096	2.5332	9.08204	1.01877e-18	9.61538e-18	YebC/PmpR family DNA-binding transcriptional regulator
BME_RS15955		-1.34755	2.54479	7.91139	3.44271e-18	2.87035e-17	hypothetical protein
BME_RS16070		-1.3483	2.54612	6.52382	1.72296e-16	1.01921e-15	D-lyxose/D-mannose family sugar isomerase
BME_RS04375	BMEI0877	-1.35344	2.5552	8.47489	1.19868e-17	8.93026e-17	HU family DNA-binding protein
BME_RS09530	BMEI1924	-1.35781	2.56297	7.66646	6.5442e-15	2.83357e-14	methylcrotonoyl-CoA carboxylase
BME_RS16580	BMEI1524	-1.36302	2.57223	2.80131	6.23466e-13	1.96699e-12	hypothetical protein
BME_RS03850	BMEI0771	-1.36401	2.574	9.69686	7.66712e-16	3.97554e-15	30S ribosomal protein S8
BME_RS00695	BMEI0147	-1.36708	2.57948	3.60618	1.03849e-11	2.79818e-11	tyrosine recombinase XerC
BME_RS04425	BMEI0888	-1.36935	2.58353	8.91904	1.66862e-16	9.94069e-16	peptidylprolyl isomerase
BME_RS12230	BMEII0416	-1.37318	2.59041	8.78259	2.08867e-19	2.32381e-18	peptidase M3
BME_RS02515	BMEI0501	-1.37504	2.59374	8.41046	2.4475e-18	2.11948e-17	excinuclease ABC subunit UvrB
BME_RS14730	BMEII0929	-1.38341	2.60885	6.90078	3.40687e-14	1.27901e-13	class 1b ribonucleoside-diphosphate reductase subunit beta
BME_RS14035	BME_RS14035	-1.3837	2.60938	5.30166	5.49648e-16	2.92681e-15	glyoxalase/bleomycin resistance/extradiol dioxygenase family protein
BME_RS14500	BMEII0880	-1.38379	2.60952	4.85308	9.4061e-14	3.35504e-13	acetate/propionate family kinase
BME_RS16120	BMEI0652	-1.38439	2.61061	3.85123	2.64216e-12	7.6334e-12	hypothetical protein
BME_RS17330	BMEII0764	-1.38464	2.61106	5.21815	1.86081e-15	8.99824e-15	hypothetical protein
BME_RS03340	BMEI0675	-1.38632	2.61411	5.82884	6.2972e-17	4.08467e-16	sulfate ABC transporter permease subunit CysW
BME_RS03680	BMEI0740	-1.39381	2.62772	8.35438	8.83575e-18	6.732e-17	CBS domain-containing protein
BME_RS02615	BMEI0522	-1.39484	2.62959	10.0783	6.09608e-14	2.21436e-13	carbamoyl phosphate synthase large subunit
BME_RS00095	BMEI0020	-1.39701	2.63356	2.96496	4.11066e-12	1.16066e-11	gfo/Idh/MocA family oxidoreductase
BME_RS15925	BMEI0298	-1.3974	2.63427	10.0831	2.10516e-18	1.84849e-17	hypothetical protein
BME_RS12385	BMEII0450	-1.39953	2.63816	9.2323	6.3153e-19	6.2227e-18	restriction endonuclease subunit S
BME_RS14215	BME_RS14215	-1.40386	2.64608	6.18376	5.61573e-14	2.05096e-13	hypothetical protein
BME_RS06090	BMEI1211	-1.40416	2.64664	8.39929	1.16368e-18	1.0801e-17	amino acid ABC transporter substrate-binding protein
BME_RS06815	BMEI1354	-1.4056	2.64928	4.83552	2.63416e-15	1.2208e-14	hypothetical protein
BME_RS08830	BMEI1779	-1.40599	2.65	6.37908	1.52846e-18	1.39176e-17	adenosine kinase
BME_RS02835	BMEI0569	-1.40669	2.65128	11.527	1.17169e-21	2.66891e-20	divalent metal cation transporter
BME_RS03140	BMEI0630	-1.40776	2.65324	7.31378	2.48362e-19	2.70063e-18	PhzF family phenazine biosynthesis protein
BME_RS09560	BMEI1931	-1.40989	2.65716	7.09125	2.40461e-14	9.28677e-14	hypothetical protein
BME_RS07535	BMEI1509	-1.41176	2.66061	6.96822	1.52577e-11	4.01456e-11	hypothetical protein
BME_RS03835	BMEI0768	-1.41314	2.66316	9.54887	4.81087e-16	2.57807e-15	50S ribosomal protein L24
BME_RS11380		-1.41755	2.67132	4.14537	1.90677e-13	6.50431e-13	lysoplasmalogenase
BME_RS03805	BMEI0762	-1.43066	2.69569	8.74048	1.92368e-16	1.12606e-15	50S ribosomal protein L22
BME_RS08820		-1.43123	2.69677	8.48751	3.85656e-17	2.61779e-16	nucleotide exchange factor GrpE
BME_RS03840	BMEI0769	-1.43181	2.69785	10.7618	1.27676e-17	9.44621e-17	50S ribosomal protein L5
BME_RS06225	BMEI1236	-1.43186	2.69795	4.4573	8.56467e-15	3.60618e-14	hypothetical protein
BME_RS11835	BMEII0338	-1.43621	2.70608	8.39021	2.25887e-17	1.59115e-16	MetQ/NlpA family ABC transporter substrate-binding protein
BME_RS03145	BMEI0631	-1.43892	2.71118	8.03812	1.51504e-13	5.25338e-13	pyridoxamine 5'-phosphate oxidase family protein
BME_RS12875	BMEII0549	-1.44083	2.71476	7.31459	1.32396e-16	8.01535e-16	binding-protein-dependent transport system inner membrane component
BME_RS01150	BMEI0234	-1.44192	2.71682	5.29887	3.93153e-14	1.46777e-13	heparinase II/III family protein
BME_RS15105	BMEII1010	-1.44433	2.72136	2.99825	5.0056e-11	1.24584e-10	FAD:protein FMN transferase
BME_RS02130	BMEI0425	-1.44446	2.72162	8.84927	1.6529e-19	1.88903e-18	DUF1134 domain-containing protein
BME_RS14635	BMEII0909	-1.44531	2.72322	6.09727	2.48611e-17	1.73306e-16	amino acid permease
BME_RS15890	BMEI0264	-1.44577	2.72408	3.048	3.69674e-13	1.20945e-12	hypothetical protein
BME_RS09015	BME_RS09015	-1.44753	2.7274	6.81038	7.98529e-20	1.02407e-18	GNAT family N-acetyltransferase
BME_RS01470	BMEI0303	-1.44808	2.72845	9.24813	7.3942e-17	4.68764e-16	DUF1013 domain-containing protein
BME_RS14580	BMEII0896	-1.44912	2.73042	8.31345	3.444e-16	1.88774e-15	IMP dehydrogenase
BME_RS04605	BMEI0925	-1.45097	2.73391	7.13724	2.63349e-17	1.81694e-16	zinc-binding alcohol dehydrogenase family protein
BME_RS02235	BMEI0447	-1.45831	2.74786	5.04723	4.6548e-17	3.08484e-16	AsnC family transcriptional regulator
BME_RS13655	BMEII0705	-1.45994	2.75098	8.43022	1.23998e-16	7.52047e-16	(2Fe-2S)-binding protein
BME_RS13995	BMEII0778	-1.4614	2.75375	8.05708	1.79565e-16	1.05849e-15	adenosylmethionine--8-amino-7-oxononanoate transaminase
BME_RS07425	BMEI1487	-1.46219	2.75527	6.07563	5.89554e-15	2.58266e-14	colicin V biosynthesis protein
BME_RS16165		-1.46394	2.75861	10.6017	4.44158e-20	6.27046e-19	hypothetical protein
BME_RS07705	BMEI1546	-1.48275	2.79481	8.91646	5.59265e-18	4.38026e-17	ATP synthase subunit A
BME_RS09905		-1.48346	2.79618	6.96536	3.7504e-16	2.049e-15	hypothetical protein
BME_RS12505	BMEII0474	-1.48665	2.80238	6.91745	3.90637e-19	4.05528e-18	mannonate dehydratase
BME_RS16390		-1.48682	2.80271	8.45525	3.85913e-13	1.25646e-12	hypothetical protein
BME_RS14110	BMEII0800	-1.48809	2.80518	7.07244	3.37387e-18	2.83405e-17	cupin domain-containing protein
BME_RS03055	BMEI0613	-1.48995	2.8088	10.132	4.72403e-20	6.5862e-19	PDZ domain-containing protein
BME_RS01155	BMEI0235	-1.49073	2.8103	6.16602	2.58642e-18	2.21693e-17	MFS transporter
BME_RS01395	BMEI0287	-1.49782	2.82416	7.24904	2.82885e-10	6.45277e-10	glycine zipper 2TM domain-containing protein
BME_RS14690	BMEII0922	-1.51196	2.85197	4.24897	1.23853e-16	7.52047e-16	ABC transporter ATP-binding protein
BME_RS02670	BMEI0535	-1.5123	2.85265	6.22298	5.81836e-13	1.84084e-12	hypothetical protein
BME_RS13490	BMEII0673	-1.51397	2.85595	7.25964	3.14464e-19	3.34366e-18	metal-dependent hydrolase
BME_RS13050	BMEII0583	-1.52464	2.87715	5.39326	2.42465e-14	9.35343e-14	ABC transporter ATP-binding protein
BME_RS08650	BME_RS08650	-1.5281	2.88405	7.70457	5.4144e-16	2.88768e-15	multidrug ABC transporter ATP-binding protein
BME_RS08730	BMEI1759	-1.5313	2.89046	9.90416	2.97541e-21	6.05773e-20	methionine synthase
BME_RS07860		-1.53139	2.89063	5.70896	6.53279e-15	2.83228e-14	hypothetical protein
BME_RS09695	BMEI1958	-1.53142	2.8907	7.53635	3.33911e-19	3.52811e-18	enoyl-[acyl-carrier-protein] reductase FabI
BME_RS09630	BMEI1945	-1.53296	2.89378	7.44797	1.84456e-13	6.31776e-13	enoyl-CoA hydratase
BME_RS04145	BMEI0830	-1.53461	2.8971	10.2881	4.47236e-20	6.2875e-19	outer membrane protein assembly factor BamA
BME_RS01835	BMEI0374	-1.53617	2.90024	6.99697	9.08639e-20	1.14346e-18	sensor histidine kinase
BME_RS12310	BMEII0433	-1.54431	2.91664	6.93339	2.7414e-14	1.0491e-13	ABC transporter permease
BME_RS00900	BMEI0189	-1.54492	2.91787	7.25708	5.54222e-21	1.04033e-19	aspartate kinase
BME_RS13650	BMEII0704	-1.54671	2.92149	9.25309	3.31642e-16	1.8288e-15	bacterioferritin
BME_RS00130	BMEI0030	-1.54957	2.9273	7.46553	1.56004e-16	9.34356e-16	DUF4354 domain-containing protein
BME_RS12390	BMEII0451	-1.55002	2.92821	8.82256	2.13282e-19	2.36511e-18	SAM-dependent DNA methyltransferase
BME_RS03810	BMEI0763	-1.55016	2.9285	9.65536	6.35162e-17	4.10412e-16	30S ribosomal protein S3
BME_RS04630	BMEI0930	-1.55111	2.93043	7.08489	4.58214e-17	3.04871e-16	N-acetyltransferase
BME_RS06360	BMEI1263	-1.55159	2.93141	7.81718	4.08678e-19	4.21215e-18	LPS export ABC transporter permease LptG
BME_RS16105		-1.55311	2.93449	6.68158	1.21359e-20	2.0087e-19	hypothetical protein
BME_RS12025	BMEII0375	-1.55393	2.93616	3.74078	3.99317e-13	1.29759e-12	Lrp/AsnC family transcriptional regulator
BME_RS07945	BMEI1594	-1.55694	2.94229	5.70267	7.63397e-15	3.24685e-14	alpha/beta hydrolase
BME_RS10695	BMEII0105	-1.55784	2.94413	9.83756	8.49041e-21	1.4555e-19	heme transporter BhuA
BME_RS08595	BMEI1730	-1.55997	2.94847	7.20436	9.47265e-15	3.93425e-14	copper-translocating P-type ATPase
BME_RS12185	BMEII0406	-1.56225	2.95314	4.86978	1.14552e-13	4.02609e-13	MFS transporter
BME_RS10720	BMEII0110	-1.56272	2.95411	6.48083	3.13954e-20	4.60648e-19	sulfatase
BME_RS02725	BMEI0545	-1.57951	2.98868	8.42074	1.58379e-16	9.46891e-16	DUF475 domain-containing protein
BME_RS02640	BMEI0527	-1.58111	2.992	7.65425	9.84068e-19	9.34031e-18	GatB/YqeY domain-containing protein
BME_RS01900	BMEI0386	-1.5831	2.99614	8.18143	3.94905e-22	1.03003e-20	NAD-dependent succinate-semialdehyde dehydrogenase
BME_RS09010	BMEI1819	-1.58521	3.00051	8.787	1.52067e-17	1.11317e-16	S-(hydroxymethyl)glutathione dehydrogenase/class III alcohol dehydrogenase
BME_RS00565		-1.58773	3.00577	2.5207	1.0493e-11	2.82503e-11	hypothetical protein
BME_RS15960		-1.59045	3.01144	8.08319	2.71718e-16	1.52416e-15	hypothetical protein
BME_RS12320	BMEII0436	-1.5927	3.01614	6.90226	2.03943e-15	9.73362e-15	DeoR/GlpR transcriptional regulator
BME_RS12165	BMEII0402	-1.59599	3.02303	8.43371	6.61295e-20	8.71353e-19	ATP-dependent protease
BME_RS06995	BMEI1390	-1.59806	3.02736	4.67769	4.59199e-15	2.05174e-14	ABC transporter substrate-binding protein
BME_RS03700	BMEI0742	-1.60134	3.03426	11.2124	2.71079e-19	2.90999e-18	elongation factor Tu
BME_RS13785	BMEII0734	-1.60278	3.03729	13.0078	1.01647e-21	2.35541e-20	peptide ABC transporter substrate-binding protein
BME_RS05680	BMEI1133	-1.60504	3.04204	8.14164	6.81096e-16	3.56462e-15	30S ribosomal protein S4
BME_RS04640	BMEI0932	-1.60797	3.04823	8.26205	1.08295e-15	5.47175e-15	alanyl-tRNA editing protein
BME_RS04845	BMEI0972	-1.60801	3.04832	7.45775	6.66016e-20	8.74146e-19	glutathione-disulfide reductase
BME_RS05125	BMEI1024	-1.6094	3.05124	9.15035	2.05654e-22	5.90597e-21	NAD(P)-dependent oxidoreductase
BME_RS03795	BMEI0760	-1.61283	3.05852	10.1932	4.37659e-17	2.91772e-16	50S ribosomal protein L2
BME_RS03790	BMEI0759	-1.61395	3.0609	9.24559	9.42384e-17	5.86373e-16	50S ribosomal protein L23
BME_RS07655	BMEI1535	-1.61537	3.0639	9.03947	7.1384e-23	2.44745e-21	Na+/H+ antiporter NhaA
BME_RS10685	BMEII0103	-1.61801	3.06951	8.74625	6.22358e-20	8.2653e-19	branched-chain amino acid ABC transporter substrate-binding protein
BME_RS13035	BMEII0581	-1.6195	3.07269	11.7433	6.6767e-18	5.19299e-17	superoxide dismutase [Cu-Zn]
BME_RS03335	BMEI0674	-1.62239	3.07885	4.7968	3.33054e-15	1.52417e-14	sulfate ABC transporter permease subunit CysT
BME_RS09820	BMEI1983	-1.62316	3.08049	8.46132	3.57314e-18	2.95708e-17	cell wall hydrolase
BME_RS02460	BMEI0491	-1.62539	3.08526	6.00317	1.69786e-17	1.23214e-16	tRNA-binding protein
BME_RS07560	BMEI1513	-1.63017	3.09549	8.09203	1.78004e-17	1.28346e-16	J domain-containing protein
BME_RS12070	BMEII0384	-1.63298	3.10154	6.63483	1.10465e-18	1.03967e-17	SIS domain-containing protein
BME_RS11550	BMEII0278	-1.63476	3.10535	5.96741	6.84556e-18	5.29979e-17	RidA family protein
BME_RS03240	BMEI0653	-1.63631	3.1087	7.46744	1.21112e-15	6.05421e-15	glycoside hydrolase family 43
BME_RS12305	BMEII0432	-1.63702	3.11022	8.61299	3.05721e-16	1.69789e-15	sugar ABC transporter ATP-binding protein
BME_RS12880	BMEII0550	-1.63864	3.11372	8.81446	6.26442e-18	4.88363e-17	glycine/betaine ABC transporter substrate-binding protein
BME_RS05115	BMEI1022	-1.63953	3.11565	7.23353	2.46771e-21	5.21479e-20	ABC transporter substrate-binding protein
BME_RS15100	BMEII1009	-1.64036	3.11743	6.20878	3.90434e-18	3.18046e-17	sensor domain-containing diguanylate cyclase
BME_RS03025	BMEI0607	-1.64522	3.12796	6.65925	5.64736e-20	7.71347e-19	DUF2853 domain-containing protein
BME_RS04645	BMEI0933	-1.65301	3.14488	7.40251	1.74774e-20	2.757e-19	cysteine synthase A
BME_RS03770	BMEI0755	-1.6601	3.16039	11.2813	1.17537e-19	1.43747e-18	elongation factor Tu
BME_RS16850	BMEI1921	-1.66501	3.17116	4.46075	2.55758e-17	1.77919e-16	acetoacetyl-CoA synthetase
BME_RS01285	BMEI0263	-1.669	3.17995	7.598	5.26916e-21	1.00025e-19	branched chain amino acid ABC transporter substrate-binding protein
BME_RS11360	BMEII0238	-1.67433	3.19171	5.47534	1.93531e-20	2.99661e-19	hypothetical protein
BME_RS05395	BMEI1077	-1.67623	3.19591	6.63317	1.4891e-19	1.74334e-18	immunogenic membrane protein YajC
BME_RS04000	BMEI0802	-1.6794	3.20295	6.68511	4.35046e-19	4.42956e-18	XRE family transcriptional regulator
BME_RS03800	BMEI0761	-1.68188	3.20845	10.4532	1.93083e-16	1.1274e-15	30S ribosomal protein S19
BME_RS08520	BMEI1715	-1.68821	3.22257	6.426	1.44207e-19	1.70012e-18	sugar ABC transporter permease
BME_RS08660	BMEI1745	-1.68857	3.22337	6.63153	1.85115e-17	1.33187e-16	DUF779 domain-containing protein
BME_RS07875	BME_RS07875	-1.69305	3.2334	4.38121	1.01221e-16	6.25188e-16	ABC transporter substrate-binding protein
BME_RS13320	BMEII0642	-1.69593	3.23986	4.13612	5.58563e-13	1.77221e-12	IclR family transcriptional regulator
BME_RS12240	BMEII0419	-1.69611	3.24026	9.8308	1.67413e-20	2.65334e-19	translational GTPase TypA
BME_RS12080	BMEII0386	-1.71948	3.29317	5.9565	8.92951e-18	6.78805e-17	sugar isomerase domain-containing protein
BME_RS09390	BMEI1894	-1.72389	3.30326	8.7188	1.4095e-20	2.27689e-19	translocation/assembly module TamB
BME_RS12530	BMEII0479	-1.72517	3.3062	4.93482	1.0982e-16	6.70902e-16	ABC transporter substrate-binding protein
BME_RS05620	BMEI1121	-1.72741	3.31133	8.64972	9.1294e-19	8.78934e-18	DUF1476 domain-containing protein
BME_RS12160	BMEII0401	-1.72813	3.31298	9.0292	2.25479e-19	2.47584e-18	thioredoxin
BME_RS07545	BMEI1510	-1.73577	3.33057	7.72011	9.52521e-15	3.9512e-14	cold-shock protein
BME_RS04740	BMEI0953	-1.73983	3.33996	6.37076	5.84103e-21	1.0843e-19	hypothetical protein
BME_RS09525	BMEI1923	-1.73992	3.34018	7.9903	1.12675e-22	3.60561e-21	isovaleryl-CoA dehydrogenase
BME_RS07900	BMEI1584	-1.74276	3.34675	9.73667	2.44576e-17	1.70848e-16	invasion protein B
BME_RS02795	BME_RS02795	-1.74363	3.34878	8.19028	6.59649e-20	8.71353e-19	methylenetetrahydrofolate reductase [NAD(P)H]
BME_RS01335	BME_RS01335	-1.74546	3.35301	7.26052	4.15821e-17	2.77765e-16	acetyl-CoA acetyltransferase
BME_RS10700	BMEII0106	-1.75146	3.36699	4.49327	7.88533e-19	7.67963e-18	ROK family transcriptional regulator
BME_RS09900	BMEI2001	-1.75329	3.37125	8.40954	5.26089e-20	7.2445e-19	molecular chaperone DnaJ
BME_RS03765	BMEI0754	-1.75779	3.3818	11.695	5.79e-18	4.52428e-17	elongation factor G
BME_RS07400	BMEI1482	-1.75863	3.38376	7.05307	1.02404e-14	4.23221e-14	DUF2232 domain-containing protein
BME_RS03785	BME_RS03785	-1.76512	3.39903	8.55079	5.10679e-19	5.1528e-18	50S ribosomal protein L4
BME_RS10310	BMEII0024	-1.76706	3.40359	6.81224	7.0947e-21	1.26856e-19	lytic murein transglycosylase
BME_RS02905	BMEI0584	-1.76913	3.40848	8.81316	2.49848e-22	6.88107e-21	cell division protein FtsA
BME_RS09210	BME_RS09210	-1.7744	3.42097	4.57826	4.79417e-15	2.13188e-14	ABC transporter
BME_RS08505	BMEI1712	-1.78267	3.44062	7.28576	5.25152e-15	2.31867e-14	mandelate racemase/muconate lactonizing enzyme family protein
BME_RS13990	BMEII0777	-1.7874	3.45193	5.69222	3.79618e-18	3.12627e-17	ATP-dependent dethiobiotin synthetase BioD
BME_RS13375	BMEII0652	-1.79274	3.46472	8.13701	2.84999e-14	1.08448e-13	hypothetical protein
BME_RS01115	BMEI0227	-1.79281	3.46488	5.87615	1.70507e-12	5.08343e-12	30S ribosomal protein S16
BME_RS09890	BMEI1999	-1.79634	3.47339	6.59903	7.8563e-17	4.97122e-16	orotidine-5'-phosphate decarboxylase
BME_RS00530	BME_RS00530	-1.79745	3.47606	5.15787	1.11368e-18	1.04525e-17	amino acid ABC transporter substrate-binding protein
BME_RS04445	BMEI0892	-1.80295	3.48933	6.69903	2.11475e-22	5.97105e-21	MexH family multidrug efflux RND transporter periplasmic adaptor subunit
BME_RS08475	BMEI1707	-1.80471	3.49359	7.58584	1.80568e-16	1.06068e-15	L-fuconate dehydratase
BME_RS14505	BMEII0881	-1.80628	3.4974	7.62916	3.20405e-18	2.70493e-17	phosphoketolase
BME_RS16125		-1.82028	3.53149	3.75419	1.41732e-14	5.67605e-14	hypothetical protein
BME_RS00425		-1.82764	3.54955	3.64528	4.99128e-17	3.28837e-16	twin transmembrane helix small protein
BME_RS09975	BMEI2014	-1.84178	3.58453	2.04499	1.95424e-06	3.1046e-06	DUF2852 domain-containing protein
BME_RS14735	BMEII0930	-1.8505	3.60624	7.42271	4.64427e-15	2.07235e-14	class 1b ribonucleoside-diphosphate reductase subunit alpha
BME_RS03775	BMEI0756	-1.86974	3.65467	10.0735	1.56828e-17	1.14553e-16	30S ribosomal protein S10
BME_RS03970	BMEI0796	-1.88086	3.68295	10.4653	2.87135e-22	7.71234e-21	hypothetical protein
BME_RS03780	BMEI0757	-1.88579	3.69555	9.45169	3.08602e-18	2.61844e-17	50S ribosomal protein L3
BME_RS12300		-1.88788	3.70091	7.86865	2.46266e-18	2.12168e-17	DUF2291 domain-containing protein
BME_RS09200	BMEI1859	-1.89155	3.71034	9.8526	7.04221e-25	7.08139e-23	BAX inhibitor (BI)-1/YccA family protein
BME_RS09615	BMEI1943	-1.89429	3.71739	9.22437	7.09791e-21	1.26856e-19	chromosomal replication initiator protein DnaA
BME_RS09740	BMEI1967	-1.90568	3.74686	8.98843	5.23249e-23	1.85065e-21	transcription termination/antitermination protein NusA
BME_RS14195	BMEII0817	-1.90641	3.74875	4.74106	5.86792e-19	5.8332e-18	acetyl-CoA C-acyltransferase
BME_RS08600	BMEI1731	-1.90821	3.75342	7.04327	5.976e-24	3.1374e-22	bifunctional diguanylate cyclase/phosphodiesterase
BME_RS08045	BMEI1616	-1.91477	3.77053	5.10394	2.17579e-16	1.24969e-15	2'-deoxycytidine 5'-triphosphate deaminase
BME_RS14120	BMEII0802	-1.92066	3.78597	6.60732	2.75876e-15	1.27678e-14	ABC transporter ATP-binding protein
BME_RS16865		-1.93041	3.81163	5.18141	1.06335e-14	4.38386e-14	hypothetical protein
BME_RS08500	BMEI1711	-1.93088	3.81288	5.34753	2.49834e-14	9.62664e-14	L-rhamnose mutarotase
BME_RS06895	BMEI1369	-1.93443	3.82226	8.44946	5.79413e-22	1.4421e-20	L,D-transpeptidase
BME_RS04730	BMEI0951	-1.9365	3.82776	6.87584	4.37636e-19	4.44247e-18	hypothetical protein
BME_RS04015	BMEI0804	-1.9378	3.83121	8.0734	3.79111e-21	7.49302e-20	NADPH-dependent 7-cyano-7-deazaguanine reductase QueF
BME_RS16900	BMEI2030	-1.93825	3.83241	10.3434	1.7962e-18	1.61308e-17	hypothetical protein
BME_RS04020	BMEI0805	-1.94048	3.83834	10.9521	2.82918e-20	4.18757e-19	hypothetical protein
BME_RS14795	BMEII0947	-1.94069	3.83888	5.84965	3.17895e-21	6.3579e-20	transcriptional regulator
BME_RS16130	BMEI0662	-1.95157	3.86796	3.6728	1.67582e-16	9.96591e-16	hypothetical protein
BME_RS14695	BMEII0923	-1.95362	3.87345	6.83237	1.99333e-20	3.07229e-19	ABC transporter substrate-binding protein
BME_RS07965	BMEI1599	-1.95398	3.87441	6.12431	1.03002e-15	5.22787e-15	hypothetical protein
BME_RS10300		-1.95745	3.88374	4.53496	6.34944e-17	4.10412e-16	hypothetical protein
BME_RS17140		-1.96106	3.89347	5.46286	2.84157e-20	4.18757e-19	hypothetical protein
BME_RS09885	BMEI1998	-1.96394	3.90127	5.97021	1.1765e-19	1.43747e-18	DUF1330 domain-containing protein
BME_RS12290	BMEII0429	-1.9712	3.92093	6.49076	1.50916e-18	1.37792e-17	glycerol-3-phosphate dehydrogenase
BME_RS08515	BMEI1714	-1.97987	3.94458	6.88946	2.60427e-20	3.87183e-19	carbohydrate ABC transporter permease
BME_RS06410	BMEI1274	-1.98066	3.94673	9.7121	4.25991e-21	8.27359e-20	amino acid transporter LysE
BME_RS14745	BMEII0932	-1.9859	3.96111	3.09138	7.83207e-10	1.70328e-09	glutaredoxin-like protein NrdH
BME_RS03245	BME_RS03245	-1.9898	3.97182	6.03888	1.35472e-19	1.62104e-18	multidrug ABC transporter ATP-binding protein
BME_RS08495	BMEI1710	-2.00122	4.00339	7.28813	5.87089e-16	3.09188e-15	gfo/Idh/MocA family oxidoreductase
BME_RS07700	BMEI1545	-2.00174	4.00482	7.21976	4.03852e-23	1.47494e-21	F0F1 ATP synthase subunit C
BME_RS01225	BMEI0250	-2.00679	4.01886	9.64786	2.87918e-23	1.15937e-21	ATP synthase subunit gamma
BME_RS07785	BMEI1564	-2.0071	4.01972	7.17601	6.32235e-21	1.16083e-19	cytochrome-c oxidase, cbb3-type subunit I
BME_RS03980	BMEI0798	-2.00963	4.02679	7.43109	3.95459e-22	1.03003e-20	hypothetical protein
BME_RS14700		-2.01129	4.03141	5.77102	9.23523e-22	2.16996e-20	DUF3597 domain-containing protein
BME_RS06110	BMEI1214	-2.014	4.039	9.99318	5.25882e-18	4.13998e-17	hypothetical protein
BME_RS08855	BMEI1785	-2.0186	4.0519	5.90152	2.0479e-17	1.45167e-16	DUF1150 domain-containing protein
BME_RS16870	BMEI1929	-2.01971	4.05502	4.45768	6.88596e-17	4.39863e-16	hypothetical protein
BME_RS14870	BME_RS14870	-2.02424	4.06777	5.00448	1.93043e-17	1.38299e-16	ABC transporter substrate-binding protein
BME_RS09395	BMEI1895	-2.02426	4.06783	8.38495	1.20072e-23	5.5266e-22	outer membrane protein assembly factor
BME_RS14625		-2.03185	4.08929	8.64041	7.03605e-20	9.16322e-19	acid stress chaperone HdeA
BME_RS12285	BMEII0428	-2.03758	4.10556	4.42121	3.78379e-17	2.57881e-16	aminotransferase
BME_RS02900	BMEI0583	-2.05421	4.15317	8.25097	2.92276e-21	5.98809e-20	cell division protein FtsQ
BME_RS01215	BMEI0248	-2.05782	4.16356	7.684	4.31867e-23	1.56029e-21	ATP synthase subunit delta
BME_RS02490	BMEI0495	-2.05966	4.16888	4.94391	9.47236e-18	7.16827e-17	hypothetical protein
BME_RS07795		-2.06401	4.18147	5.34863	9.91936e-20	1.23441e-18	CcoQ/FixQ family Cbb3-type cytochrome c oxidase assembly chaperone
BME_RS01805	BMEI0369	-2.06836	4.19408	6.28824	1.27917e-17	9.44621e-17	hypothetical protein
BME_RS02120	BMEI0423	-2.07657	4.21802	8.36002	3.4304e-21	6.82021e-20	DNA-binding response regulator
BME_RS14480	BMEII0876	-2.08993	4.25728	4.1747	1.13827e-19	1.40095e-18	NADPH quinone oxidoreductase
BME_RS04735	BMEI0952	-2.09203	4.26346	6.1531	1.86917e-20	2.90759e-19	TIGR01620 family protein
BME_RS10050	BMEI2029	-2.09392	4.26908	10.5516	4.84351e-23	1.7313e-21	adenosylhomocysteinase
BME_RS03735	BMEI0748	-2.10965	4.31586	10.9737	5.68588e-21	1.06136e-19	50S ribosomal protein L7/L12
BME_RS15760	BMEI2013	-2.12385	4.35855	3.79854	8.7753e-18	6.70113e-17	DUF2852 domain-containing protein
BME_RS13240	BMEII0625	-2.12471	4.36114	7.81265	1.52073e-21	3.38179e-20	sn-glycerol-3-phosphate-binding periplasmic protein UgpB
BME_RS01230	BMEI0251	-2.13399	4.38929	10.1199	2.72441e-22	7.38228e-21	ATP synthase subunit beta
BME_RS08480	BMEI1708	-2.14549	4.42443	8.28506	6.71711e-17	4.29895e-16	FAA hydrolase family protein
BME_RS09055	BMEI1829	-2.14845	4.4335	9.49666	1.10266e-19	1.36211e-18	porin family protein
BME_RS06290	BMEI1249	-2.15241	4.44569	13.4416	4.0964e-21	8.00227e-20	membrane protein
BME_RS12405	BME_RS12405	-2.15329	4.44843	8.88498	1.64643e-18	1.49111e-17	hypothetical protein
BME_RS03730	BMEI0747	-2.16723	4.4916	11.2781	5.73687e-20	7.804e-19	50S ribosomal protein L10
BME_RS14475	BMEII0875	-2.17025	4.501	4.66747	4.87231e-19	4.93101e-18	branched-chain amino acid ABC transporter substrate-binding protein
BME_RS03050	BMEI0612	-2.17261	4.50837	5.03343	2.95749e-18	2.52854e-17	DUF2065 domain-containing protein
BME_RS01220	BMEI0249	-2.1772	4.52276	11.2362	1.38241e-24	1.1501e-22	ATP synthase subunit alpha
BME_RS01925	BME_RS01925	-2.1997	4.59383	12.9602	0.00117845	0.00152703	NA
BME_RS00955	BME_RS00955	-2.20385	4.60706	13.4533	0.00137623	0.00177374	NA
BME_RS11075	BME_RS11075	-2.20385	4.60706	13.4533	0.00137623	0.00177374	NA
BME_RS06115	BMEI1215	-2.20998	4.62668	8.7224	2.3839e-17	1.67222e-16	SH3 domain-containing protein
BME_RS07405	BMEI1483	-2.21347	4.6379	9.50648	6.72686e-18	5.21992e-17	50S ribosomal protein L9
BME_RS02530		-2.21838	4.65369	6.7563	5.19864e-20	7.18825e-19	extensin
BME_RS07800	BMEI1566	-2.2184	4.65376	7.21118	2.01355e-20	3.08928e-19	cytochrome-c oxidase, cbb3-type subunit III
BME_RS08720	BMEI1757	-2.22618	4.67895	7.68637	4.00713e-19	4.14276e-18	aspartate aminotransferase family protein
BME_RS14740	BMEII0931	-2.22868	4.68706	5.65607	1.87218e-13	6.39282e-13	class Ib ribonucleoside-diphosphate reductase assembly flavoprotein NrdI
BME_RS14830	BMEII0955	-2.23016	4.69188	1.73086	7.82243e-12	2.13166e-11	DUF2478 domain-containing protein
BME_RS05135	BMEI1026	-2.23563	4.70968	3.96044	6.5133e-16	3.41948e-15	hypothetical protein
BME_RS10715	BMEII0109	-2.24339	4.73508	6.64575	2.13659e-22	5.98246e-21	bicyclomycin resistance protein
BME_RS01800	BMEI0368	-2.24422	4.73782	10.4512	3.8174e-23	1.42428e-21	DUF883 domain-containing protein
BME_RS15910		-2.26025	4.79074	7.90304	1.53554e-19	1.78526e-18	hypothetical protein
BME_RS02455	BMEI0490	-2.26294	4.79969	7.31017	4.30393e-19	4.39551e-18	hypothetical protein
BME_RS17380	BMEII0912	-2.26889	4.81952	2.96423	1.00268e-16	6.20442e-16	hypothetical protein
BME_RS07695	BMEI1544	-2.28006	4.85697	8.78384	1.26876e-20	2.08972e-19	ATP synthase subunit B
BME_RS01825	BMEI0372	-2.28683	4.87984	9.7764	3.86037e-20	5.54309e-19	response regulator
BME_RS09555	BMEI1930	-2.29425	4.90498	7.27658	4.68213e-20	6.55498e-19	branched chain amino acid ABC transporter substrate-binding protein
BME_RS14130	BMEII0804	-2.29656	4.91285	6.07182	2.95133e-12	8.46116e-12	DUF1956 domain-containing protein
BME_RS13095	BMEII0592	-2.2979	4.91743	6.7308	1.40934e-22	4.26611e-21	carbohydrate ABC transporter permease
BME_RS15110	BMEII1011	-2.29804	4.91788	4.81001	3.67358e-17	2.50879e-16	sulfite reductase subunit alpha
BME_RS09860	BMEI1992	-2.30489	4.94128	8.52447	1.01651e-16	6.2669e-16	septal ring lytic transglycosylase RlpA family protein
BME_RS05905	BMEI1175	-2.30571	4.94409	5.74132	1.19613e-22	3.7213e-21	sugar ABC transporter substrate-binding protein
BME_RS02715	BMEI0543	-2.31316	4.96971	8.73568	1.72973e-19	1.95687e-18	linear amide C-N hydrolase
BME_RS12075	BMEII0385	-2.32514	5.01115	6.76163	1.35569e-19	1.62104e-18	N-acetylglucosamine-6-phosphate deacetylase
BME_RS15705	BMEII1132	-2.33136	5.03278	5.79641	1.42781e-21	3.19829e-20	chain-length determining protein
BME_RS02840	BMEI0571	-2.33449	5.04373	6.29967	1.11643e-23	5.21001e-22	ribosomal RNA small subunit methyltransferase H
BME_RS13980	BMEII0775	-2.33493	5.04528	8.32213	1.91219e-22	5.58691e-21	biotin synthase BioB
BME_RS13135	BMEII0601	-2.34115	5.06706	8.19334	1.71684e-21	3.74584e-20	amino acid ABC transporter substrate-binding protein
BME_RS14115	BMEII0801	-2.34733	5.08883	5.80083	5.1661e-15	2.28396e-14	ABC transporter permease
BME_RS04635	BMEI0931	-2.3657	5.15402	8.71579	3.00121e-24	1.90265e-22	3-mercaptopyruvate sulfurtransferase
BME_RS07690	BMEI1543	-2.38743	5.23224	7.32495	1.27259e-23	5.77825e-22	ATP synthase subunit b 2
BME_RS08850	BMEI1784	-2.39036	5.24288	10.0102	8.852e-20	1.12237e-18	heat-shock protein Hsp20
BME_RS02910	BME_RS02910	-2.39041	5.24307	9.8507	4.42069e-15	1.98312e-14	cell division protein FtsZ
BME_RS03670	BMEI0738	-2.3944	5.25758	3.62163	8.28564e-16	4.27646e-15	PAS domain-containing protein
BME_RS02850	BMEI0573	-2.3945	5.25796	6.47282	2.89842e-23	1.15937e-21	penicillin-binding protein 2
BME_RS10130	BMEI2047	-2.39968	5.27686	7.10702	9.46187e-19	9.05752e-18	HslU--HslV peptidase proteolytic subunit
BME_RS15385	BMEII1067	-2.40564	5.29869	9.25641	5.51228e-18	4.3274e-17	DUF465 domain-containing protein
BME_RS03040	BMEI0610	-2.40839	5.30882	9.96274	3.49506e-23	1.34982e-21	FtsH protease activity modulator HflK
BME_RS16955	BME_RS16955	-2.4085	5.30921	4.87727	1.65653e-12	4.95633e-12	branched-chain amino acid ABC transporter substrate-binding protein
BME_RS09910	BMEI2002	-2.41881	5.34731	11.5283	2.62955e-22	7.18316e-21	molecular chaperone DnaK
BME_RS08510	BMEI1713	-2.42612	5.37446	6.44197	5.86001e-19	5.8332e-18	ABC transporter ATP-binding protein
BME_RS09145	BMEI1847	-2.42753	5.3797	5.56732	1.97259e-18	1.75341e-17	hypothetical protein
BME_RS15095		-2.42852	5.38339	4.13669	4.8999e-15	2.17486e-14	hypothetical protein
BME_RS08760	BMEI1765	-2.45389	5.4789	2.87609	5.86637e-13	1.85428e-12	phosphoadenylyl-sulfate reductase
BME_RS09805	BMEI1980	-2.45478	5.48231	12.9377	2.28241e-20	3.42362e-19	DNA starvation/stationary phase protection protein Dps
BME_RS10135	BMEI2048	-2.46406	5.51766	9.15765	9.26508e-24	4.51169e-22	HslU--HslV peptidase ATPase subunit
BME_RS09670	BMEI1953	-2.46434	5.51874	4.8589	2.37069e-14	9.16632e-14	hypothetical protein
BME_RS15075	BMEII1005	-2.47136	5.54565	5.28275	1.03991e-16	6.39942e-16	oxidoreductase
BME_RS13985	BMEII0776	-2.48178	5.58587	6.53969	1.30928e-17	9.64731e-17	8-amino-7-oxononanoate synthase
BME_RS02215	BMEI0443	-2.49501	5.6373	6.83291	8.99118e-21	1.51811e-19	DUF2333 domain-containing protein
BME_RS03045	BMEI0611	-2.50602	5.68051	8.86468	5.8221e-20	7.85633e-19	protease modulator HflC
BME_RS02495	BMEI0496	-2.51069	5.69893	7.68658	2.5129e-14	9.67163e-14	MBL fold metallo-hydrolase
BME_RS15780	BMEII0780	-2.52489	5.75532	5.30085	1.81568e-20	2.83753e-19	hypothetical protein
BME_RS05060	BMEI1013	-2.52773	5.76662	3.08347	1.77465e-17	1.28233e-16	GlsB/YeaQ/YmgE family stress response membrane protein
BME_RS10400	BMEII0042	-2.53502	5.79584	9.00583	3.67955e-16	2.01357e-15	heat-shock protein IbpA
BME_RS12890	BMEII0552	-2.5355	5.79777	7.93757	5.12129e-21	9.77702e-20	lectin-like protein BA14k
BME_RS02845	BMEI0572	-2.53845	5.80964	6.63749	5.6773e-24	3.12717e-22	hypothetical protein
BME_RS00940	BME_RS00940	-2.55638	5.88229	12.6507	0.00100129	0.00130654	NA
BME_RS01910	BME_RS01910	-2.55638	5.88229	12.6507	0.00100129	0.00130654	NA
BME_RS11060	BME_RS11060	-2.55638	5.88229	12.6507	0.00100129	0.00130654	NA
BME_RS02895	BMEI0582	-2.55701	5.88489	8.69645	7.79397e-26	1.30939e-23	D-alanine--D-alanine ligase
BME_RS01080	BMEI0219	-2.5572	5.88563	8.64271	3.52507e-18	2.9245e-17	methylmalonate-semialdehyde dehydrogenase (CoA acylating)
BME_RS09565	BMEI1932	-2.5726	5.9488	6.83789	2.50056e-20	3.73417e-19	hypothetical protein
BME_RS14125	BMEII0803	-2.57297	5.95033	6.52435	3.20332e-14	1.20934e-13	hemolysin secretion protein D
BME_RS15115	BMEII1012	-2.58184	5.98703	3.26286	4.56511e-14	1.69116e-13	DUF2271 domain-containing protein
BME_RS08765	BME_RS08765	-2.58847	6.0146	5.7602	2.17455e-20	3.27645e-19	sulfite reductase
BME_RS00465	BMEI0101	-2.59427	6.03882	7.93243	1.68942e-23	7.46902e-22	cysteine synthase A
BME_RS00310	BMEI0070	-2.61407	6.12227	4.12427	4.19463e-18	3.37984e-17	aquaporin
BME_RS08665	BMEI1746	-2.61783	6.13827	8.33605	1.42901e-20	2.29735e-19	zinc-dependent alcohol dehydrogenase
BME_RS08775	BMEI1768	-2.62574	6.17199	4.74185	1.22781e-17	9.10695e-17	uroporphyrinogen-III C-methyltransferase
BME_RS07790	BMEI1565	-2.63243	6.20071	7.8432	3.3668e-24	2.04146e-22	cytochrome-c oxidase, cbb3-type subunit II
BME_RS06405		-2.64346	6.24828	11.6971	4.34125e-24	2.47231e-22	hypothetical protein
BME_RS01830	BMEI0373	-2.64602	6.2594	10.9235	1.20427e-17	8.9521e-17	DUF1328 domain-containing protein
BME_RS17055	BMEII0300	-2.6474	6.26538	5.71995	3.8971e-17	2.63466e-16	hypothetical protein
BME_RS02710	BMEI0542	-2.65358	6.29228	8.22889	3.55744e-24	2.0779e-22	hypothetical protein
BME_RS01360	BMEI0280	-2.67258	6.3757	9.29102	4.91963e-22	1.23358e-20	RNA polymerase factor sigma-32
BME_RS12235	BMEII0418	-2.67509	6.38679	7.22033	9.2723e-25	8.42025e-23	magnesium transporter
BME_RS08590	BMEI1729	-2.69385	6.47037	6.18933	2.24531e-18	1.95955e-17	MerR family DNA-binding transcriptional regulator
BME_RS09140	BMEI1846	-2.70706	6.52989	7.96433	2.89213e-22	7.71234e-21	response regulator
BME_RS06605	BMEI1313	-2.72567	6.61465	3.63783	3.82504e-18	3.13467e-17	sel1 repeat family protein
BME_RS08485	BMEI1709	-2.74608	6.70893	7.08036	4.62113e-18	3.70573e-17	NAD(P)-dependent oxidoreductase
BME_RS07600	BMEI1523	-2.75726	6.76111	2.77379	9.36898e-13	2.89869e-12	hypothetical protein
BME_RS12295	BMEII0430	-2.76631	6.80367	5.62067	4.29736e-18	3.45434e-17	carbohydrate kinase
BME_RS14785	BMEII0945	-2.76921	6.81732	5.72507	1.80351e-21	3.90954e-20	ABC transporter substrate-binding protein
BME_RS08770	BMEI1767	-2.78187	6.87742	3.045	1.83177e-19	2.05844e-18	DUF2849 domain-containing protein
BME_RS16935	BMEII0043	-2.78644	6.89924	6.6305	3.24669e-14	1.22434e-13	hypothetical protein
BME_RS15120	BMEII1013	-2.79069	6.9196	6.82879	2.10705e-18	1.84849e-17	hypothetical protein
BME_RS01170	BMEI0238	-2.81578	7.041	8.20065	7.33412e-22	1.78033e-20	acetyl-coenzyme A synthetase
BME_RS11845	BMEII0340	-2.82767	7.09927	5.30952	1.30412e-19	1.5762e-18	branched-chain amino acid ABC transporter permease
BME_RS07225	BMEI1444	-2.86361	7.27833	5.31965	4.20935e-19	4.32521e-18	site-specific DNA-methyltransferase
BME_RS10890	BMEII0146	-2.86582	7.28949	5.80128	5.96287e-24	3.1374e-22	D-xylose ABC transporter substrate-binding protein
BME_RS06835	BMEI1358	-2.87302	7.32595	3.34704	1.93269e-16	1.1274e-15	hypothetical protein
BME_RS11630		-2.90323	7.48101	5.05466	1.85856e-17	1.33435e-16	DUF2778 domain-containing protein
BME_RS04235	BMEI0848	-3.02968	8.16631	6.89189	1.78087e-22	5.24887e-21	L,D-transpeptidase
BME_RS14640	BME_RS14640	-3.05917	8.3349	6.22	1.75213e-23	7.54765e-22	glutamate decarboxylase
BME_RS04060	BMEI0813	-3.1108	8.63862	7.2169	2.48502e-24	1.71119e-22	hypothetical protein
BME_RS03150	BMEI0632	-3.13456	8.78206	11.5043	2.16111e-23	9.07665e-22	hypothetical protein
BME_RS01685	BMEI0346	-3.15591	8.913	4.93277	6.50828e-19	6.3941e-18	bile acid:sodium symporter family protein
BME_RS17145	BMEII0434	-3.17741	9.04679	7.85011	9.41779e-20	1.18074e-18	hypothetical protein
BME_RS12315	BME_RS12315	-3.26336	9.60219	7.53282	9.08661e-23	3.0531e-21	D-ribose ABC transporter substrate-binding protein
BME_RS11850	BMEII0341	-3.27202	9.65998	5.29838	2.02462e-22	5.8644e-21	branched-chain amino acid ABC transporter permease
BME_RS06565	BMEI1305	-3.27281	9.6653	9.96693	2.37632e-26	4.99028e-24	porin
BME_RS11840	BMEII0339	-3.29071	9.78594	5.14176	3.0486e-21	6.1337e-20	choline dehydrogenase
BME_RS14185	BMEII0815	-3.29265	9.79911	4.30178	2.14302e-20	3.25816e-19	AMP-binding protein
BME_RS14190	BMEII0816	-3.29424	9.80991	3.29778	1.88863e-19	2.11526e-18	3-hydroxyacyl-CoA dehydrogenase
BME_RS06500	BMEI1293	-3.29592	9.82131	7.87064	5.82361e-23	2.03826e-21	oxygen-independent coproporphyrinogen III oxidase
BME_RS05505	BMEI1098	-3.30079	9.85457	6.63619	3.57466e-23	1.36487e-21	Lrp/AsnC family transcriptional regulator
BME_RS13090	BMEII0591	-3.40824	10.6165	7.38858	8.65402e-26	1.38464e-23	sugar ABC transporter permease
BME_RS14320	BMEII0844	-3.43812	10.8387	12.55	9.70914e-26	1.41838e-23	hypothetical protein
BME_RS01160	BMEI0236	-3.44735	10.9082	7.87552	1.39463e-24	1.1501e-22	protease HtpX
BME_RS10910	BMEII0150	-3.47271	11.1017	5.49224	4.53394e-22	1.15409e-20	flagellin
BME_RS16155	BME_RS16155	-3.47581	11.1256	3.62961	2.94098e-16	1.63604e-15	cobalamin biosynthesis protein CbiG
BME_RS13100	BMEII0593	-3.4821	11.1742	6.86985	7.27526e-25	7.08139e-23	ABC transporter ATP-binding protein
BME_RS11855	BMEII0342	-3.5956	12.0888	3.67388	3.91045e-19	4.05528e-18	ABC transporter ATP-binding protein
BME_RS03625		-3.65842	12.6268	8.06295	7.37645e-25	7.08139e-23	membrane protein
BME_RS08525	BMEI1716	-3.70236	13.0173	8.8994	4.06929e-22	1.05175e-20	sugar ABC transporter substrate-binding protein
BME_RS09060	BMEI1830	-3.71852	13.164	5.39084	1.52849e-24	1.19436e-22	porin family protein
BME_RS04940	BMEI0991	-3.79197	13.8515	7.0585	1.7184e-24	1.31223e-22	septal ring lytic transglycosylase RlpA family protein
BME_RS04065	BMEI0814	-3.79419	13.8728	6.9467	2.70711e-24	1.81918e-22	D-alanyl-D-alanine carboxypeptidase
BME_RS13055	BMEII0584	-3.79659	13.8959	8.15826	1.78832e-24	1.33528e-22	iron ABC transporter substrate-binding protein
BME_RS14835	BMEII0956	-3.8101	14.0266	3.96585	3.49108e-19	3.67713e-18	UbiX family flavin prenyltransferase
BME_RS03330	BMEI0673	-3.90714	15.0026	8.31355	9.25856e-26	1.41403e-23	sulfate ABC transporter substrate-binding protein
BME_RS00470	BMEI0102	-3.91055	15.0381	6.37751	7.71148e-21	1.36371e-19	universal stress protein
BME_RS02145	BMEI0427	-3.96576	15.6248	7.53369	3.34635e-23	1.30741e-21	DUF1153 domain-containing protein
BME_RS00795	BMEI0168	-3.98065	15.7868	6.34944	1.31163e-23	5.87611e-22	DNA translocase FtsK
BME_RS02115	BMEI0422	-3.99734	15.9706	7.34371	1.0442e-25	1.46188e-23	hypothetical protein
BME_RS12030	BMEII0376	-4.00891	16.0991	5.91867	3.58686e-24	2.0779e-22	porin family protein
BME_RS02270	BMEI0454	-4.11462	17.3231	7.66817	3.35434e-25	3.75686e-23	OmpW family protein
BME_RS11860	BMEII0343	-4.15829	17.8554	3.99085	1.37667e-20	2.2346e-19	ABC transporter ATP-binding protein
BME_RS13085	BMEII0590	-4.24525	18.9648	8.57972	1.86212e-26	4.46908e-24	sugar-binding periplasmic protein
BME_RS15280	BMEII1047	-4.26717	19.2551	9.18781	2.68009e-23	1.09818e-21	molecular chaperone GroES
BME_RS15340	BMEII1059	-4.3174	19.9373	4.81517	6.5536e-22	1.60731e-20	L,D-transpeptidase
BME_RS15285	BMEII1048	-4.34982	20.3905	12.449	5.85253e-24	3.1374e-22	molecular chaperone GroEL
BME_RS14850	BMEII0959	-4.37054	20.6854	4.40896	5.81506e-20	7.85633e-19	U32 family peptidase
BME_RS12470		-4.42975	21.552	6.28404	2.15689e-23	9.07665e-22	hypothetical protein
BME_RS00925	BMEI0195	-4.43795	21.6748	10.3589	2.09305e-28	3.51632e-25	chaperone protein ClpB
BME_RS05480		-4.46191	22.0379	8.65739	5.67732e-26	1.03998e-23	DUF533 domain-containing protein
BME_RS03560	BMEI0717	-4.56768	23.7143	6.75459	3.30814e-24	2.04146e-22	porin family protein
BME_RS05405	BMEI1079	-4.80867	28.0255	7.04532	9.10491e-27	2.86538e-24	LysM peptidoglycan-binding domain-containing protein
BME_RS14855	BMEII0960	-4.83181	28.4787	4.73572	1.53992e-21	3.38179e-20	U32 family peptidase
BME_RS14840	BMEII0957	-4.83404	28.5227	5.67507	1.72176e-23	7.51315e-22	UbiD family decarboxylase
BME_RS05010	BMEI1007	-5.09842	34.2592	10.2441	7.79075e-27	2.86538e-24	porin family protein
BME_RS13825		-5.44442	43.5445	8.07132	2.84859e-25	3.40413e-23	DNA translocase FtsK
BME_RS11865	BMEII0344	-5.52302	45.9827	5.70237	1.52707e-24	1.19436e-22	ABC transporter permease
BME_RS14845	BMEII0958	-5.7854	55.1542	5.64699	2.43687e-22	6.76684e-21	SCP2 domain-containing protein

## Sheet: S6. Uniquely DE - BP
Uniquely DE Biological Processes
Gene Ontology	16M_Unique	Rev1_unique	log2(Rev1/16M)
translation(6412)		28
transcription, DNA-templated(6351)	17.5	19	0.118644
metabolic process(8152)	2.5	12	2.26303
transport(6810)	5	9	0.847997
transmembrane transport(55085)		8
regulation of transcription, DNA-templated(6355)	10	7	-0.514573
fatty acid biosynthetic process(6633)		5
amino acid transport(6865)		5
phosphorelay signal transduction system(160)	2.5	4	0.678072
protein secretion(9306)		4
carbohydrate metabolic process(5975)	12.5	3	-2.05889
glycolytic process(6096)	2.5	3	0.263034
biosynthetic process(9058)	2.5	3	0.263034
carbohydrate transport(8643)		3
protein transport(15031)		3
bacterial-type flagellum assembly(44780)		3
cell division(51301)	12.5	2	-2.64386
cell cycle(7049)	10	2	-2.32193
DNA replication(6260)	7.5	2	-1.90689
gluconeogenesis(6094)	5	2	-1.32193
cell wall organization(71555)	5	2	-1.32193
glutamine metabolic process(6541)	2.5	2	-0.321928
lysine biosynthetic process via diaminopimelate(9089)	2.5	2	-0.321928
protein folding(6457)		2
protein targeting(6605)		2
response to stress(6950)		2
queuosine biosynthetic process(8616)		2
cobalamin biosynthetic process(9236)		2
lipopolysaccharide transport(15920)		2
lipoprotein biosynthetic process(42158)		2
ribosome biogenesis(42254)		2
Gram-negative-bacterium-type cell outer membrane assembly(43165)		2
response to antibiotic(46677)		2
phosphatidylinositol phosphorylation(46854)		2
protein insertion into membrane(51205)		2
pathogenesis(9405)	7.5	1	-2.90689
pentose-phosphate shunt(6098)	5	1	-2.32193
regulation of cell shape(8360)	5	1	-2.32193
peptidoglycan biosynthetic process(9252)	5	1	-2.32193
iron-sulfur cluster assembly(16226)	5	1	-2.32193
bacterial-type flagellum organization(44781)	5	1	-2.32193
&#039;de novo&#039; pyrimidine nucleobase biosynthetic process(6207)	2.5	1	-1.32193
DNA topological change(6265)	2.5	1	-1.32193
DNA repair(6281)	2.5	1	-1.32193
DNA-templated transcription, termination(6353)	2.5	1	-1.32193
cellular protein modification process(6464)	2.5	1	-1.32193
lipid metabolic process(6629)	2.5	1	-1.32193
one-carbon metabolic process(6730)	2.5	1	-1.32193
protoporphyrinogen IX biosynthetic process(6782)	2.5	1	-1.32193
threonine biosynthetic process(9088)	2.5	1	-1.32193
protein catabolic process(30163)	2.5	1	-1.32193
&#039;de novo&#039; UMP biosynthetic process(44205)	2.5	1	-1.32193
oxidation-reduction process(55114)	2.5	1	-1.32193
peptidoglycan metabolic process(270)		1
glucose metabolic process(6006)		1
UDP-glucose metabolic process(6011)		1
galactose metabolic process(6012)		1
glucuronate catabolic process(6064)		1
glycerol-3-phosphate metabolic process(6072)		1
lactate metabolic process(6089)		1
pyruvate metabolic process(6090)		1
generation of precursor metabolites and energy(6091)		1
regulation of carbohydrate metabolic process(6109)		1
GMP biosynthetic process(6177)		1
GTP biosynthetic process(6183)		1
&#039;de novo&#039; IMP biosynthetic process(6189)		1
UTP biosynthetic process(6228)		1
CTP biosynthetic process(6241)		1
DNA replication initiation(6270)		1
regulation of DNA replication(6275)		1
DNA-templated transcription, initiation(6352)		1
alanyl-tRNA aminoacylation(6419)		1
glycyl-tRNA aminoacylation(6426)		1
isoleucyl-tRNA aminoacylation(6428)		1
lysyl-tRNA aminoacylation(6430)		1
tyrosyl-tRNA aminoacylation(6437)		1
cellular amino acid metabolic process(6520)		1
S-adenosylmethionine biosynthetic process(6556)		1
proline biosynthetic process(6561)		1
fatty acid metabolic process(6631)		1
porphyrin-containing compound biosynthetic process(6779)		1
polyphosphate biosynthetic process(6799)		1
ion transport(6811)		1
lipid transport(6869)		1
cellular iron ion homeostasis(6879)		1
response to oxidative stress(6979)		1
tRNA processing(8033)		1
isoleucine biosynthetic process(9097)		1
valine biosynthetic process(9099)		1
lipoate biosynthetic process(9107)		1
protein lipoylation(9249)		1
peptidoglycan catabolic process(9253)		1
DNA restriction-modification system(9307)		1
phosphoenolpyruvate-dependent sugar phosphotransferase system(9401)		1
toxin biosynthetic process(9403)		1
response to organic substance(10033)		1
proline catabolic process to glutamate(10133)		1
DNA integration(15074)		1
phosphorylation(16310)		1
dephosphorylation(16311)		1
cell wall macromolecule catabolic process(16998)		1
protein flavinylation(17013)		1
protein import(17038)		1
glycine betaine biosynthetic process from choline(19285)		1
acetyl-CoA biosynthetic process from acetate(19427)		1
allantoin biosynthetic process(19428)		1
removal of superoxide radicals(19430)		1
aromatic compound catabolic process(19439)		1
S-adenosylhomocysteine catabolic process(19510)		1
3,4-dihydroxybenzoate catabolic process(19619)		1
diaminopimelate biosynthetic process(19877)		1
protein secretion by the type III secretion system(30254)		1
glycine betaine transport(31460)		1
transcription antitermination(31564)		1
nitrate metabolic process(42126)		1
lipoprotein metabolic process(42157)		1
ATP synthesis coupled electron transport(42773)		1
FtsZ-dependent cytokinesis(43093)		1
protein transport by the Sec complex(43952)		1
&#039;de novo&#039; AMP biosynthetic process(44208)		1
&#039;de novo&#039; CTP biosynthetic process(44210)		1
cell redox homeostasis(45454)		1
tetrahydrofolate metabolic process(46653)		1
inositol phosphate dephosphorylation(46855)		1
chaperone-mediated protein complex assembly(51131)		1
cofactor biosynthetic process(51188)		1
intracellular protein transmembrane transport(65002)		1
&#039;de novo&#039; L-methionine biosynthetic process(71266)		1
homocysteine biosynthetic process(71268)		1
tricarboxylic acid cycle(6099)	7.5
monosaccharide metabolic process(5996)	2.5
xylulose metabolic process(5997)	2.5
acetyl-CoA metabolic process(6084)	2.5
isocitrate metabolic process(6102)	2.5
fumarate metabolic process(6106)	2.5
oxidative phosphorylation(6119)	2.5
DNA-dependent DNA replication(6261)	2.5
mRNA catabolic process(6402)	2.5
protein complex assembly(6461)	2.5
arginine biosynthetic process(6526)	2.5
glutamate biosynthetic process(6537)	2.5
glycine catabolic process(6546)	2.5
acyl-CoA metabolic process(6637)	2.5
steroid biosynthetic process(6694)	2.5
Mo-molybdopterin cofactor biosynthetic process(6777)	2.5
heme a biosynthetic process(6784)	2.5
nitrogen compound metabolic process(6807)	2.5
aerobic respiration(9060)	2.5
leucine biosynthetic process(9098)	2.5
lipid A biosynthetic process(9245)	2.5
carbon utilization(15976)	2.5
lipid catabolic process(16042)	2.5
siderophore biosynthetic process(19290)	2.5
D-gluconate metabolic process(19521)	2.5
glutamate catabolic process to 2-oxoglutarate(19551)	2.5
urea metabolic process(19627)	2.5
electron transport chain(22900)	2.5
protein repair(30091)	2.5
D-alanine biosynthetic process(30632)	2.5
regulation of DNA-templated transcription, elongation(32784)	2.5
regulation of division septum assembly(32955)	2.5
7,8-dihydroneopterin 3&#039;-triphosphate biosynthetic process(35998)	2.5
D-xylose metabolic process(42732)	2.5
tetrahydrofolate biosynthetic process(46654)	2.5
rRNA base methylation(70475)	2.5
negative regulation of bacterial-type flagellum assembly(1902209)	2.5

## Sheet: S7. Interaction genes
Interaction genes
	logFC(Rev.1 change/16M change)	FC	AveExpr	t	P.Value	adj.P.Val	B
BME_RS09525	-1.9838	3.95535	7.9903	-32.4528	1.56008e-20	2.8027e-17	37.1532	BMEI1923	isovaleryl-CoA dehydrogenase
BME_RS08260	2.04896	4.13808	8.96163	31.8902	2.30197e-20	2.8027e-17	36.7709	BMEI1660	hypothetical protein
BME_RS04495	2.0501	4.14135	8.97891	31.4954	3.03678e-20	2.8027e-17	36.4955	BMEI0903	hypothetical protein
BME_RS13085	-3.15752	8.92295	8.57972	-31.3623	3.33655e-20	2.8027e-17	36.3989	BMEII0590	sugar-binding periplasmic protein
BME_RS15295	-1.85156	3.60891	8.1609	-29.2036	1.62365e-19	9.11474e-17	34.8237	BMEII1051	class II fumarate hydratase
BME_RS11865	-4.49792	22.5948	5.70237	-29.2004	1.62763e-19	9.11474e-17	34.6325	BMEII0344	ABC transporter permease
BME_RS07715	2.52191	5.7434	7.51913	28.1188	3.75245e-19	1.80118e-16	33.988	BMEI1548	cell wall hydrolase
BME_RS03970	-1.92357	3.79359	10.4653	-27.8391	4.68008e-19	1.96563e-16	33.7621	BMEI0796	hypothetical protein
BME_RS15300	-1.80796	3.50148	6.3047	-26.8135	1.07169e-18	3.74295e-16	32.9398	BMEII1052	DoxX family protein
BME_RS03980	-1.97025	3.91836	7.43109	-26.7665	1.11397e-18	3.74295e-16	32.8982	BMEI0798	hypothetical protein
BME_RS13090	-2.40703	5.30382	7.38858	-26.4591	1.43702e-18	4.32576e-16	32.6472	BMEII0591	sugar ABC transporter permease
BME_RS04015	-2.08602	4.24576	8.0734	-26.3722	1.54491e-18	4.32576e-16	32.5637	BMEI0804	NADPH-dependent 7-cyano-7-deazaguanine reductase QueF
BME_RS13100	-2.54641	5.8418	6.86985	-25.7972	2.50989e-18	6.4871e-16	32.0921	BMEII0593	ABC transporter ATP-binding protein
BME_RS10660	3.43752	10.8342	4.36722	24.8615	5.652e-18	1.35648e-15	31.034	BMEII0097	heavy metal translocating P-type ATPase
BME_RS03150	-2.45208	5.47206	11.5043	-24.1639	1.05474e-17	2.36261e-15	30.6219	BMEI0632	hypothetical protein
BME_RS14185	-4.07802	16.889	4.30178	-23.2965	2.34633e-17	4.92729e-15	29.6505	BMEII0815	AMP-binding protein
BME_RS01260	-1.37333	2.59067	7.27809	-22.5784	4.64501e-17	9.18073e-15	29.1377	BMEI0258	branched-chain amino acid ABC transporter permease
BME_RS01725	3.09632	8.55236	7.25433	22.4527	5.24584e-17	9.79223e-15	29.0247	BMEI0354	membrane protein
BME_RS13075	-1.65323	3.14537	7.08594	-22.2745	6.23934e-17	1.04821e-14	28.8567	BMEII0588	sulfurtransferase FdhD
BME_RS01350	1.33453	2.52194	8.14571	22.2825	6.1912e-17	1.04821e-14	28.8304	BMEI0278	ferredoxin family protein
BME_RS13785	-1.36065	2.56801	13.0078	-21.9024	8.99986e-17	1.43998e-14	28.4563	BMEII0734	peptide ABC transporter substrate-binding protein
BME_RS01275	-1.07106	2.10098	7.67373	-21.406	1.48048e-16	2.17278e-14	27.9506	BMEI0261	ABC transporter ATP-binding protein
BME_RS13665	1.35595	2.55965	9.60108	21.4014	1.48732e-16	2.17278e-14	27.9283	BMEII0707	transcriptional regulator
BME_RS01285	-1.49545	2.81953	7.598	-21.3205	1.61474e-16	2.17702e-14	27.8665	BMEI0263	branched chain amino acid ABC transporter substrate-binding protein
BME_RS09740	-1.35843	2.56406	8.98843	-21.3083	1.63486e-16	2.17702e-14	27.8332	BMEI1967	transcription termination/antitermination protein NusA
BME_RS13095	-1.84238	3.58601	6.7308	-21.2418	1.74939e-16	2.17702e-14	27.8221	BMEII0592	carbohydrate ABC transporter permease
BME_RS05205	1.33854	2.52895	9.67679	21.2674	1.70431e-16	2.17702e-14	27.7872	BMEI1040	Fe-S cluster assembly protein SufD
BME_RS05215	1.7561	3.37784	10.9692	21.0502	2.12887e-16	2.50869e-14	27.5661	BMEI1042	Fe-S cluster assembly protein SufB
BME_RS04290	1.35177	2.55225	8.36361	21.0337	2.16524e-16	2.50869e-14	27.5502	BMEI0859	lipoyl synthase
BME_RS01170	-2.23279	4.70044	8.20065	-20.7171	3.00618e-16	3.36692e-14	27.2267	BMEI0238	acetyl-coenzyme A synthetase
BME_RS12260	1.29911	2.46077	8.54689	20.5769	3.48139e-16	3.77337e-14	27.0628	BMEII0423	fructose-bisphosphate aldolase class II
BME_RS04020	-1.77948	3.43302	10.9521	-20.5345	3.64003e-16	3.82203e-14	27.019	BMEI0805	hypothetical protein
BME_RS05195	1.18062	2.26675	6.96193	20.1623	5.40216e-16	5.3386e-14	26.6573	BMEI1038	SUF system Fe-S cluster assembly protein
BME_RS11860	-3.73019	13.2708	3.99085	-20.1956	5.21338e-16	5.30816e-14	26.6236	BMEII0343	ABC transporter ATP-binding protein
BME_RS16790	-3.41298	10.6515	5.95772	-20.0195	6.29691e-16	6.04503e-14	26.5832	BMEI1826	hypothetical protein
BME_RS01280	-1.30287	2.4672	7.86203	-19.9524	6.76876e-16	6.31751e-14	26.3975	BMEI0262	hypothetical protein
BME_RS03975	-1.37113	2.58673	8.67846	-19.9084	7.09842e-16	6.44613e-14	26.3482	BMEI0797	DUF3394 domain-containing protein
BME_RS02245	-1.21724	2.32502	8.20022	-19.8542	7.52803e-16	6.65637e-14	26.2818	BMEI0449	anthranilate synthase component I
BME_RS02895	-1.25899	2.39328	8.69645	-19.7701	8.24822e-16	7.10616e-14	26.1882	BMEI0582	D-alanine--D-alanine ligase
BME_RS15100	1.86895	3.65266	6.20878	19.5906	1.00352e-15	8.42959e-14	26.0951	BMEII1009	sensor domain-containing diguanylate cyclase
BME_RS10305	-1.14994	2.21905	8.12893	-19.5638	1.03351e-15	8.46971e-14	25.9606	BMEII0023	UTP--glucose-1-phosphate uridylyltransferase
BME_RS08670	-2.33937	5.0608	8.95466	-19.4795	1.13402e-15	9.0722e-14	25.861	BMEI1747	aldehyde dehydrogenase family protein
BME_RS04635	-1.35443	2.55697	8.71579	-19.4155	1.21711e-15	9.51047e-14	25.7876	BMEI0931	3-mercaptopyruvate sulfurtransferase
BME_RS14195	-1.93409	3.82136	4.74106	-19.1865	1.57008e-15	1.17233e-13	25.6789	BMEII0817	acetyl-CoA C-acyltransferase
BME_RS07740	-1.00269	2.00374	8.78772	-19.2277	1.49952e-15	1.14509e-13	25.5757	BMEI1553	peptide transporter
BME_RS02835	-1.03596	2.05047	11.527	-18.9741	1.99325e-15	1.45594e-13	25.2866	BMEI0569	divalent metal cation transporter
BME_RS12590	1.75401	3.37294	5.67393	18.8421	2.31461e-15	1.64647e-13	25.2664	BMEII0493	LysR family transcriptional regulator
BME_RS13205	2.63075	6.19349	6.35323	18.828	2.35209e-15	1.64647e-13	25.2064	BMEII0616	DUF2938 domain-containing protein
BME_RS11850	-2.3603	5.13477	5.29838	-18.7625	2.5343e-15	1.73781e-13	25.1988	BMEII0341	branched-chain amino acid ABC transporter permease
BME_RS15250	-1.72417	3.30389	5.43609	-18.7036	2.71036e-15	1.79064e-13	25.1269	0	nucleoside deaminase
BME_RS15265	-1.11358	2.16382	9.55014	-18.7012	2.71793e-15	1.79064e-13	24.9582	BMEII1043	isoleucine--tRNA ligase
BME_RS01135	-1.18806	2.27847	12.2116	-18.6276	2.95718e-15	1.91079e-13	24.8894	BMEI0231	NAD-glutamate dehydrogenase
BME_RS02970	-1.10276	2.14766	7.34555	-18.5041	3.40881e-15	2.16105e-13	24.7658	BMEI0597	serine/threonine protein kinase
BME_RS15435	1.50998	2.84806	6.21012	18.3934	3.87475e-15	2.32485e-13	24.6958	BMEII1078	DUF2195 domain-containing protein
BME_RS14095	-1.57375	2.97677	7.43898	-18.4227	3.74511e-15	2.3184e-13	24.6659	BMEII0797	ABC transporter substrate-binding protein
BME_RS05210	1.59584	3.02271	8.00647	18.4113	3.795e-15	2.3184e-13	24.6373	BMEI1041	Fe-S cluster assembly ATPase SufC
BME_RS06680	-1.1043	2.14994	7.23572	-18.3682	3.98961e-15	2.35177e-13	24.6085	BMEI1327	[glutamate--ammonia-ligase] adenylyltransferase
BME_RS12390	1.40279	2.64413	8.82256	18.2815	4.41354e-15	2.55681e-13	24.4738	BMEII0451	SAM-dependent DNA methyltransferase
BME_RS01435	-1.32592	2.50693	6.89956	-18.1645	5.06116e-15	2.85544e-13	24.3804	BMEI0295	5-(carboxyamino)imidazole ribonucleotide synthase
BME_RS13065	-1.04419	2.06221	7.28696	-18.1372	5.22566e-15	2.8784e-13	24.3412	BMEII0586	hypothetical protein
BME_RS09140	-1.77691	3.42692	7.96433	-18.1581	5.09901e-15	2.85544e-13	24.3405	BMEI1846	response regulator
BME_RS13080	-1.18535	2.27418	10.6473	-17.9789	6.29858e-15	3.41342e-13	24.1044	BMEII0589	6,7-dimethyl-8-ribityllumazine synthase 2
BME_RS09765	1.30266	2.46682	6.52912	17.8773	7.10515e-15	3.72158e-13	24.065	BMEI1972	apolipoprotein N-acyltransferase
BME_RS14190	-3.30162	9.8602	3.29778	-17.8838	7.0508e-15	3.72158e-13	24.0022	BMEII0816	3-hydroxyacyl-CoA dehydrogenase
BME_RS01835	-1.3041	2.46929	6.99697	-17.8177	7.62871e-15	3.88371e-13	23.9579	BMEI0374	sensor histidine kinase
BME_RS08265	1.66664	3.17475	8.45575	17.8034	7.75973e-15	3.89145e-13	23.902	BMEI1661	recombinase family protein
BME_RS00230	1.40096	2.64078	7.8862	17.6925	8.86202e-15	4.31542e-13	23.7837	BMEI0052	hypothetical protein
BME_RS05150	-1.09821	2.14089	9.43467	-17.7045	8.73481e-15	4.31542e-13	23.762	BMEI1029	transporter
BME_RS05085	1.47737	2.7844	7.84719	17.6517	9.30722e-15	4.40454e-13	23.7362	BMEI1016	fumarate hydratase
BME_RS05690	1.11188	2.16127	8.80389	17.6701	9.10396e-15	4.3699e-13	23.7218	BMEI1135	hypothetical protein
BME_RS01890	1.02256	2.03153	8.3782	17.6372	9.47077e-15	4.41969e-13	23.6933	BMEI0384	disulfide bond formation protein B
BME_RS01800	-1.30995	2.47933	10.4512	-17.577	1.01845e-14	4.68765e-13	23.6098	BMEI0368	DUF883 domain-containing protein
BME_RS16955	-4.20371	18.4265	4.87727	-17.2199	1.57344e-14	6.86592e-13	23.3828	BME_RS16955	branched-chain amino acid ABC transporter substrate-binding protein
BME_RS08200	1.20603	2.30702	6.57341	17.2875	1.44823e-14	6.48806e-13	23.3313	BMEI1648	sensor histidine kinase
BME_RS14695	-1.52631	2.88049	6.83237	-17.2683	1.48269e-14	6.55505e-13	23.2924	BMEII0923	ABC transporter substrate-binding protein
BME_RS04005	-1.58712	3.00448	7.24838	-17.1161	1.78802e-14	7.70226e-13	23.0752	BMEI0803	DUF924 domain-containing protein
BME_RS15525	1.6204	3.0746	8.22357	17.0694	1.89435e-14	8.057e-13	22.9941	BMEII1096	MFS transporter
BME_RS09395	-1.07755	2.11044	8.38495	-17.0271	1.99655e-14	8.2989e-13	22.9284	BMEI1895	outer membrane protein assembly factor
BME_RS10685	-1.27406	2.41841	8.74625	-17.0254	2.00063e-14	8.2989e-13	22.9163	BMEII0103	branched-chain amino acid ABC transporter substrate-binding protein
BME_RS02775	1.42439	2.68401	5.0469	16.7452	2.83995e-14	1.14966e-12	22.7672	BME_RS02775	trans-aconitate 2-methyltransferase
BME_RS00405	1.11207	2.16155	9.4316	16.8189	2.58882e-14	1.06079e-12	22.6483	0	TlpA family protein disulfide reductase
BME_RS13660	1.1871	2.27695	7.0814	16.6534	3.18886e-14	1.27555e-12	22.5217	BMEII0706	antibiotic biosynthesis monooxygenase
BME_RS09540	-1.46488	2.7604	7.2955	-16.5293	3.73244e-14	1.4091e-12	22.3191	BMEI1926	hydroxymethylglutaryl-CoA lyase
BME_RS10050	-1.17419	2.25666	10.5516	-16.5533	3.62012e-14	1.4091e-12	22.3117	BMEI2029	adenosylhomocysteinase
BME_RS09820	-1.47695	2.7836	8.46132	-16.5459	3.65446e-14	1.4091e-12	22.3046	BMEI1983	cell wall hydrolase
BME_RS02120	-1.37824	2.59951	8.36002	-16.5347	3.70683e-14	1.4091e-12	22.2942	BMEI0423	DNA-binding response regulator
BME_RS00225	1.58736	3.00499	8.62415	16.5315	3.72212e-14	1.4091e-12	22.2937	BMEI0051	hypothetical protein
BME_RS16220	1.64048	3.1177	8.64997	16.3995	4.40575e-14	1.64481e-12	22.1197	BMEI0902	recombinase family protein
BME_RS11400	-2.14034	4.40866	3.82416	-16.1505	6.07442e-14	2.08266e-12	22.0338	BME_RS11400	NA
BME_RS00415	1.58378	2.99755	5.44363	16.1664	5.95047e-14	2.08266e-12	21.9905	BMEI0089	YihY/virulence factor BrkB family protein
BME_RS01360	-1.61535	3.06387	9.29102	-16.2822	5.12272e-14	1.87398e-12	21.9522	BMEI0280	RNA polymerase factor sigma-32
BME_RS15210	1.26403	2.40165	9.68883	16.2809	5.13112e-14	1.87398e-12	21.9477	BMEII1032	3'(2'),5'-bisphosphate nucleotidase CysQ
BME_RS05200	1.1573	2.23039	7.92726	16.1893	5.77663e-14	2.06484e-12	21.8459	BMEI1039	cysteine desulfurase
BME_RS01105	-1.24249	2.36607	8.42049	-16.1786	5.85694e-14	2.07151e-12	21.8186	BMEI0225	signal recognition particle protein
BME_RS07985	1.01429	2.01991	10.4347	16.1536	6.05016e-14	2.08266e-12	21.7826	BMEI1604	5-aminolevulinate synthase
BME_RS09960	-1.20564	2.30639	6.57905	-16.0568	6.86257e-14	2.26061e-12	21.739	BMEI2011	alpha/beta hydrolase
BME_RS01825	-1.66618	3.17372	9.7764	-16.1104	6.39941e-14	2.17192e-12	21.7215	BMEI0372	response regulator
BME_RS03735	-1.42318	2.68175	10.9737	-16.0992	6.49367e-14	2.17354e-12	21.7141	BMEI0748	50S ribosomal protein L7/L12
BME_RS04285	1.71484	3.2826	6.67849	15.9436	7.95837e-14	2.52856e-12	21.5806	BMEI0858	hypothetical protein
BME_RS13200	3.15293	8.8946	11.9737	15.9717	7.67028e-14	2.50215e-12	21.5523	0	DUF1127 domain-containing protein
BME_RS09805	-1.73414	3.32681	12.9377	-15.951	7.88114e-14	2.52856e-12	21.5325	BMEI1980	DNA starvation/stationary phase protection protein Dps
BME_RS02405	-1.02586	2.03618	9.63292	-15.9418	7.97701e-14	2.52856e-12	21.4942	BMEI0481	50S ribosomal protein L25
BME_RS03190	-1.11842	2.17109	8.21321	-15.8982	8.44792e-14	2.61144e-12	21.4657	BMEI0641	DUF4198 domain-containing protein
BME_RS15500	3.13503	8.78494	7.45906	15.8367	9.16048e-14	2.7729e-12	21.4403	BMEII1091	four-carbon acid sugar kinase family protein
BME_RS04280	1.29858	2.45987	10.2008	15.896	8.47165e-14	2.61144e-12	21.4342	BMEI0857	dihydrolipoyl dehydrogenase
BME_RS03765	-1.59748	3.02615	11.695	-15.8773	8.68299e-14	2.65226e-12	21.4218	BMEI0754	elongation factor G
BME_RS11840	-2.37368	5.18263	5.14176	-15.5849	1.28023e-13	3.7405e-12	21.2719	BMEII0339	choline dehydrogenase
BME_RS12060	-1.07548	2.10743	8.9326	-15.6965	1.10308e-13	3.30925e-12	21.178	BMEII0382	AcrB/AcrD/AcrF family protein
BME_RS07690	-1.12669	2.18357	7.32495	-15.588	1.27485e-13	3.7405e-12	21.0774	BMEI1543	ATP synthase subunit b 2
BME_RS01555	-1.10027	2.14395	9.08204	-15.631	1.20374e-13	3.57927e-12	21.0714	BMEI0321	YebC/PmpR family DNA-binding transcriptional regulator
BME_RS00890	1.18779	2.27804	5.68335	15.4392	1.55683e-13	4.35912e-12	20.9799	BMEI0187	EamA/RhaT family transporter
BME_RS12630	-1.18027	2.26619	7.39929	-15.5115	1.41261e-13	4.05672e-12	20.9507	BMEII0500	lysine--tRNA ligase
BME_RS02000	1.47529	2.78039	5.94116	15.3909	1.66172e-13	4.53932e-12	20.8912	BMEI0401	patatin
BME_RS15620	1.52613	2.88012	7.62085	15.442	1.55097e-13	4.35912e-12	20.8737	BME_RS15620	hypothetical protein
BME_RS15505	3.03704	8.20804	8.42876	15.4232	1.59083e-13	4.40431e-12	20.8299	BMEII1092	hydroxypyruvate isomerase
BME_RS01080	-2.22268	4.66759	8.64271	-15.4193	1.59918e-13	4.40431e-12	20.7946	BMEI0219	methylmalonate-semialdehyde dehydrogenase (CoA acylating)
BME_RS01885	1.3008	2.46365	7.69904	15.3795	1.68772e-13	4.57319e-12	20.7681	BMEI0383	HNH endonuclease
BME_RS05615	1.34263	2.53613	5.87741	15.2559	1.99591e-13	5.28052e-12	20.711	BMEI1120	2,4-dihydroxyhept-2-ene-1,7-dioic acid aldolase
BME_RS13240	-1.29522	2.45414	7.81265	-15.3254	1.81603e-13	4.8815e-12	20.6825	BMEII0625	sn-glycerol-3-phosphate-binding periplasmic protein UgpB
BME_RS15810	1.18191	2.26877	6.01858	15.2197	2.09677e-13	5.41934e-12	20.6462	BMEI0063	hypothetical protein
BME_RS03730	-1.53459	2.89707	11.2781	-15.2248	2.08225e-13	5.41934e-12	20.5202	BMEI0747	50S ribosomal protein L10
BME_RS04270	1.13582	2.19743	10.5418	15.2298	2.0681e-13	5.41934e-12	20.5198	BMEI0855	pyruvate dehydrogenase complex E1 component subunit beta
BME_RS08720	-1.69381	3.23511	7.68637	-15.1619	2.26923e-13	5.75193e-12	20.4566	BMEI1757	aspartate aminotransferase family protein
BME_RS05370	2.12914	4.37458	10.1588	15.1655	2.25807e-13	5.75193e-12	20.428	BMEI1072	DUF1127 domain-containing protein
BME_RS16850	-1.55058	2.92934	4.46075	-14.9509	3.03442e-13	7.28261e-12	20.4247	BMEI1921	acetoacetyl-CoA synthetase
BME_RS03110	1.0511	2.07211	9.72791	15.1595	2.27681e-13	5.75193e-12	20.4171	BMEI0624	ketol-acid reductoisomerase
BME_RS12365	1.07974	2.11366	7.35042	15.0835	2.527e-13	6.24319e-12	20.3591	BMEII0446	hypothetical protein
BME_RS01995	1.58169	2.99321	9.7738	15.0903	2.50337e-13	6.2306e-12	20.3212	BMEI0400	PepSY domain-containing protein
BME_RS13845	-1.0832	2.11872	9.3369	-15.0761	2.55276e-13	6.26077e-12	20.2987	BMEII0747	alpha-ketoacid dehydrogenase subunit beta
BME_RS03120	-1.18052	2.26659	11.42	-15.0443	2.66693e-13	6.49338e-12	20.2663	BMEI0626	PLP-dependent aminotransferase family protein
BME_RS08030	1.00475	2.00659	8.48712	15.0012	2.83022e-13	6.8414e-12	20.2034	BMEI1613	CAP domain-containing protein
BME_RS10065	1.21129	2.31544	6.42419	14.6617	4.54371e-13	1.05289e-11	19.8295	BMEI2034	ATP-binding protein
BME_RS12255	1.14844	2.21674	8.42404	14.7259	4.1515e-13	9.89294e-12	19.8076	BMEII0422	fructose 1,6-bisphosphatase
BME_RS15405	1.32407	2.50372	7.52997	14.7009	4.3001e-13	1.01749e-11	19.8021	BMEII1073	cytochrome b
BME_RS15515	2.28557	4.87558	6.83298	14.6319	4.73825e-13	1.08014e-11	19.7781	BMEII1094	hypothetical protein
BME_RS14640	-1.58331	2.99658	6.22	-14.5777	5.11485e-13	1.14573e-11	19.7613	BME_RS14640	glutamate decarboxylase
BME_RS04935	-1.20383	2.3035	6.52351	-14.629	4.75777e-13	1.08014e-11	19.7592	BMEI0990	D-alanyl-D-alanine carboxypeptidase
BME_RS16190	2.69694	6.48423	9.78549	14.6819	4.41653e-13	1.03773e-11	19.7498	BMEI0879	hypothetical protein
BME_RS14515	-1.38963	2.62012	6.79988	-14.5804	5.09558e-13	1.14573e-11	19.7011	BMEII0883	iron permease FTR1
BME_RS05680	-1.62438	3.0831	8.14164	-14.5324	5.45366e-13	1.21353e-11	19.5364	BMEI1133	30S ribosomal protein S4
BME_RS01805	-1.70273	3.25517	6.28824	-14.4279	6.32718e-13	1.3895e-11	19.4993	BMEI0369	hypothetical protein
BME_RS17325	-1.33425	2.52144	9.24148	-14.4676	5.97985e-13	1.32186e-11	19.4237	0	hypothetical protein
BME_RS14970	-1.29905	2.46067	5.98536	-14.347	7.10323e-13	1.52993e-11	19.4036	BMEII0983	ABC transporter substrate-binding protein
BME_RS03945	-1.18472	2.27319	10.7763	-14.3645	6.92684e-13	1.50156e-11	19.2798	BMEI0791	isocitrate dehydrogenase (NADP(+))
BME_RS12315	-1.5879	3.00612	7.53282	-14.158	9.32418e-13	1.95808e-11	19.0286	BME_RS12315	D-ribose ABC transporter substrate-binding protein
BME_RS01335	-1.53206	2.89199	7.26052	-14.1583	9.32108e-13	1.95808e-11	19.0229	BME_RS01335	acetyl-CoA acetyltransferase
BME_RS17425	-1.57432	2.97796	5.99079	-14.0793	1.0453e-12	2.15472e-11	19.0127	BMEII0984	hypothetical protein
BME_RS14150	1.60401	3.03986	4.646	13.9259	1.30776e-12	2.63119e-11	18.9342	BMEII0809	membrane protein
BME_RS00410	1.40568	2.64942	5.66844	14.0012	1.17127e-12	2.37077e-11	18.9342	BMEI0088	YaiI/YqxD family protein
BME_RS09615	-1.11747	2.16967	9.22437	-14.0849	1.03681e-12	2.15043e-11	18.86	BMEI1943	chromosomal replication initiator protein DnaA
BME_RS13840	-1.03071	2.04303	8.85469	-14.0854	1.03598e-12	2.15043e-11	18.8599	BMEII0746	2-oxo acid dehydrogenase subunit E2
BME_RS15910	-1.53844	2.9048	7.90304	-14.0522	1.08725e-12	2.22004e-11	18.8405	0	hypothetical protein
BME_RS10565	-1.11611	2.16762	6.47729	-13.8859	1.38681e-12	2.75721e-11	18.6696	BMEII0077	isochorismate synthase
BME_RS09310	-1.43887	2.71109	7.08288	-13.8905	1.37754e-12	2.75507e-11	18.6328	BME_RS09310	lytic transglycosylase
BME_RS08565	1.75045	3.36464	7.93054	13.8736	1.41232e-12	2.79141e-11	18.5666	BMEI1724	DUF1794 domain-containing protein
BME_RS09390	-1.02491	2.03483	8.7188	-13.8273	1.51202e-12	2.95371e-11	18.4764	BMEI1894	translocation/assembly module TamB
BME_RS08835	1.37507	2.5938	5.52859	13.5857	2.16478e-12	4.18027e-11	18.324	BMEI1781	cysteine biosynthesis protein
BME_RS01110	-1.46034	2.75173	4.72383	-13.4468	2.66699e-12	4.92367e-11	18.2054	BME_RS01110	chorismate mutase
BME_RS15495	2.62537	6.17044	6.68092	13.466	2.5911e-12	4.83672e-11	18.0646	BMEII1090	NAD(P)-dependent oxidoreductase
BME_RS14520	-1.41201	2.66108	7.98813	-13.4789	2.54109e-12	4.79667e-11	17.9713	BMEII0884	cupredoxin domain-containing protein
BME_RS09860	-1.96872	3.91421	8.52447	-13.4412	2.68992e-12	4.93886e-11	17.8936	BMEI1992	septal ring lytic transglycosylase RlpA family protein
BME_RS00530	-1.28245	2.43252	5.15787	-13.2427	3.63544e-12	6.463e-11	17.8403	BME_RS00530	amino acid ABC transporter substrate-binding protein
BME_RS14690	-1.45142	2.73478	4.24897	-13.1614	4.11699e-12	7.21693e-11	17.8203	BMEII0922	ABC transporter ATP-binding protein
BME_RS11855	-2.62744	6.17929	3.67388	-13.0449	4.92547e-12	8.20517e-11	17.6906	BMEII0342	ABC transporter ATP-binding protein
BME_RS15510	2.79088	6.92051	6.81185	13.2304	3.70462e-12	6.55132e-11	17.6828	BMEII1093	DeoR/GlpR transcriptional regulator
BME_RS11845	-1.9195	3.78292	5.30952	-13.1071	4.47504e-12	7.67149e-11	17.6388	BMEII0340	branched-chain amino acid ABC transporter permease
BME_RS13850	-1.04639	2.06536	10.2972	-13.2751	3.46035e-12	6.18445e-11	17.6216	BMEII0748	3-methyl-2-oxobutanoate dehydrogenase (2-methylpropanoyl-transferring) subunit alpha
BME_RS12235	-1.01222	2.01701	7.22033	-13.0852	4.62883e-12	7.85498e-11	17.3979	BMEII0418	magnesium transporter
BME_RS03340	1.19731	2.29311	5.82884	12.9985	5.29235e-12	8.71682e-11	17.3973	BMEI0675	sulfate ABC transporter permease subunit CysW
BME_RS12890	-1.38771	2.61664	7.93757	-13.1093	4.46031e-12	7.67149e-11	17.3922	BMEII0552	lectin-like protein BA14k
BME_RS00905	-1.10724	2.15433	7.62534	-13.0644	4.77946e-12	8.0295e-11	17.324	BMEI0190	phosphoenolpyruvate--protein phosphotransferase
BME_RS03330	1.35634	2.56036	8.31355	12.95	5.70595e-12	9.35219e-11	17.1922	BMEI0673	sulfate ABC transporter substrate-binding protein
BME_RS00275	1.34578	2.54168	6.48816	12.9235	5.94576e-12	9.69413e-11	17.1757	BMEI0062	hypothetical protein
BME_RS04910	-1.25959	2.39428	5.24893	-12.7748	7.50134e-12	1.1615e-10	17.0943	BMEI0985	phosphoribosyl 1,2-cyclic phosphodiesterase
BME_RS04490	1.59421	3.01929	7.89761	12.8347	6.82895e-12	1.07221e-10	16.9603	BMEI0901	recombinase family protein
BME_RS07980	1.14142	2.20598	7.43535	12.787	7.35901e-12	1.15006e-10	16.8904	BMEI1603	polysaccharide deacetylase family protein
BME_RS15255	-1.4679	2.76618	9.3528	-12.7328	8.01313e-12	1.22382e-10	16.7629	BMEII1041	cytochrome b
BME_RS02270	1.49132	2.81146	7.66817	12.5152	1.13107e-11	1.68159e-10	16.5559	BMEI0454	OmpW family protein
BME_RS04905	-1.02196	2.03067	7.72369	-12.5721	1.03309e-11	1.54964e-10	16.53	BMEI0984	beta-(1-->2)glucan export ATP-binding/permease NdvA
BME_RS15520	1.74849	3.36007	7.89658	12.5482	1.07314e-11	1.60256e-10	16.4896	BMEII1095	aldolase
BME_RS14990	2.82311	7.07685	7.17523	12.4793	1.19767e-11	1.74963e-10	16.434	BMEII0988	nitrite reductase, copper-containing
BME_RS02440	-1.71081	3.27344	4.28206	-12.2651	1.69041e-11	2.36658e-10	16.3967	BMEI0487	class I SAM-dependent methyltransferase
BME_RS03690	-1.14969	2.21866	8.54367	-12.5021	1.15486e-11	1.70648e-10	16.3846	BME_RS03690	NA
BME_RS00950	-1.52823	2.88431	7.04485	-12.4497	1.25583e-11	1.81099e-10	16.3656	BME_RS00950	NA
BME_RS01920	-1.52823	2.88431	7.04485	-12.4497	1.25583e-11	1.81099e-10	16.3656	BME_RS01920	NA
BME_RS11070	-1.52823	2.88431	7.04485	-12.4497	1.25583e-11	1.81099e-10	16.3656	BME_RS11070	NA
BME_RS02720	1.11958	2.17284	5.67802	12.275	1.66345e-11	2.33857e-10	16.2083	BMEI0544	hypothetical protein
BME_RS05285	-1.2098	2.31305	6.16941	-12.287	1.63157e-11	2.31311e-10	16.1702	0	hypothetical protein
BME_RS13655	-1.19243	2.28538	8.43022	-12.2816	1.64573e-11	2.32338e-10	16.0275	BMEII0705	(2Fe-2S)-binding protein
BME_RS15615	1.47559	2.78098	6.12506	12.1595	2.00647e-11	2.75173e-10	16.0243	BMEII1114	flagellar biosynthesis protein FlhB
BME_RS08100	1.12046	2.17417	6.16611	12.1653	1.98765e-11	2.73709e-10	15.9775	BMEI1627	amino acid ABC transporter
BME_RS16870	-1.60303	3.03781	4.45768	-12.0107	2.55989e-11	3.36731e-10	15.9524	BMEI1929	hypothetical protein
BME_RS06670	-1.02471	2.03455	7.27536	-12.2006	1.87688e-11	2.5952e-10	15.9365	BMEI1325	PAS domain-containing sensor histidine kinase
BME_RS15440	1.43324	2.70052	5.34658	12.0542	2.38367e-11	3.19089e-10	15.8957	0	DUF4381 domain-containing protein
BME_RS07695	-1.17746	2.26179	8.78384	-12.1494	2.03985e-11	2.78614e-10	15.805	BMEI1544	ATP synthase subunit B
BME_RS03310	-3.03183	8.17846	2.36592	-11.8714	3.22203e-11	4.06993e-10	15.7889	BME_RS03310	NA
BME_RS15985	1.15156	2.22154	6.45004	11.9817	2.68496e-11	3.49669e-10	15.6408	BMEI0419	hypothetical protein
BME_RS02400	-1.12267	2.17749	6.45061	-11.9735	2.72177e-11	3.53094e-10	15.6291	BMEI0480	peptidyl-tRNA hydrolase
BME_RS12960	-1.10362	2.14893	4.59955	-11.8063	3.59052e-11	4.43534e-10	15.5784	BMEII0567	Fe(3+) ions import ATP-binding protein FbpC
BME_RS03695	-1.05397	2.07623	9.03273	-12.0139	2.54641e-11	3.36731e-10	15.5638	BME_RS03695	NA
BME_RS06290	-1.05899	2.08347	13.4416	-11.9378	2.88662e-11	3.71611e-10	15.4707	BMEI1249	membrane protein
BME_RS11960	1.16018	2.23485	5.72887	11.7615	3.86898e-11	4.74444e-10	15.3806	BMEII0362	sugar ABC transporter permease
BME_RS03840	-1.00952	2.01324	10.7618	-11.8976	3.08528e-11	3.9567e-10	15.3735	BMEI0769	50S ribosomal protein L5
BME_RS09535	-1.34266	2.53619	8.63886	-11.8733	3.212e-11	4.06993e-10	15.3281	BMEI1925	acetyl/propionyl/methylcrotonyl-CoA carboxylase subunit alpha
BME_RS12250	1.15905	2.23311	6.10219	11.7437	3.98553e-11	4.83443e-10	15.2676	BMEII0421	hypothetical protein
BME_RS03185	-1.17212	2.25342	7.00157	-11.7391	4.0162e-11	4.85412e-10	15.2169	BME_RS03185	cobalamin biosynthesis protein CbiM
BME_RS13310	-1.31772	2.49271	5.24046	-11.5724	5.31542e-11	6.11375e-10	15.1243	BME_RS13310	4-hydroxybenzoate 3-monooxygenase
BME_RS08375	1.07564	2.10766	7.16627	11.7102	4.21555e-11	5.05866e-10	15.1078	BMEI1683	ImmA/IrrE family metallo-endopeptidase
BME_RS06135	1.31324	2.48499	5.26081	11.5046	5.96231e-11	6.63356e-10	14.9999	BMEI1219	hypothetical protein
BME_RS01815	-1.06342	2.08988	8.56483	-11.6805	4.43043e-11	5.29759e-10	14.999	BMEI0371	RNA polymerase sigma factor
BME_RS12395	1.56254	2.95373	6.17475	11.5599	5.42878e-11	6.16199e-10	14.9705	BMEII0452	hypothetical protein
BME_RS12185	-2.05139	4.14506	4.86978	-11.4465	6.58104e-11	7.24993e-10	14.964	BMEII0406	MFS transporter
BME_RS04630	-1.10878	2.15664	7.08489	-11.6095	4.99283e-11	5.84526e-10	14.9436	BMEI0930	N-acetyltransferase
BME_RS01685	-1.654	3.14704	4.93277	-11.4198	6.88743e-11	7.56267e-10	14.9292	BMEI0346	bile acid:sodium symporter family protein
BME_RS09555	-1.23631	2.35595	7.27658	-11.6005	5.06935e-11	5.90715e-10	14.9224	BMEI1930	branched chain amino acid ABC transporter substrate-binding protein
BME_RS16620	-2.04041	4.11364	4.65887	-11.3852	7.30655e-11	7.91936e-10	14.8795	BMEI1595	hypothetical protein
BME_RS01735	-1.55287	2.934	4.74799	-11.379	7.38429e-11	7.97788e-10	14.8576	BMEI0356	hypothetical protein
BME_RS15740	-2.27553	4.84174	7.70693	-11.558	5.44675e-11	6.16199e-10	14.8202	0	hypothetical protein
BME_RS15745	-2.27553	4.84174	7.70693	-11.558	5.44675e-11	6.16199e-10	14.8202	0	hypothetical protein
BME_RS15770	-2.27553	4.84174	7.70693	-11.558	5.44675e-11	6.16199e-10	14.8202	0	hypothetical protein
BME_RS03760	-1.1559	2.22824	10.2012	-11.5536	5.48675e-11	6.1864e-10	14.7758	BMEI0753	30S ribosomal protein S7
BME_RS07400	-1.55875	2.94599	7.05307	-11.4992	6.01668e-11	6.67197e-10	14.7637	BMEI1482	DUF2232 domain-containing protein
BME_RS12915	1.38863	2.61831	8.11552	11.4044	7.07029e-11	7.68808e-10	14.5387	BME_RS12915	FAD-dependent oxidoreductase
BME_RS08440	1.16711	2.24562	4.93174	11.2117	9.84585e-11	1.0086e-09	14.5178	BMEI1696	DUF3987 domain-containing protein
BME_RS15385	1.57544	2.98026	9.25641	11.3677	7.52865e-11	8.08187e-10	14.4679	BMEII1067	DUF465 domain-containing protein
BME_RS11315	-1.88843	3.70231	2.9109	-11.0167	1.382e-10	1.36173e-09	14.4002	BME_RS11315	NA
BME_RS14985	2.28741	4.88178	4.24979	11.0536	1.29567e-10	1.2842e-09	14.3539	BMEII0987	formylglycine-generating enzyme family protein
BME_RS03785	-1.00289	2.00402	8.55079	-11.2936	8.54974e-11	9.03369e-10	14.3288	BME_RS03785	50S ribosomal protein L4
BME_RS14480	-1.32227	2.50059	4.1747	-11.0116	1.39451e-10	1.37004e-09	14.2917	BMEII0876	NADPH quinone oxidoreductase
BME_RS13275	-1.20705	2.30865	4.74083	-10.9491	1.55591e-10	1.50225e-09	14.069	BMEII0633	branched-chain amino acid ABC transporter substrate-binding protein
BME_RS07405	-1.40149	2.64174	9.50648	-11.0947	1.20612e-10	1.20612e-09	13.9674	BMEI1483	50S ribosomal protein L9
BME_RS12875	-1.08722	2.12464	7.31459	-11.0598	1.28188e-10	1.2743e-09	13.962	BMEII0549	binding-protein-dependent transport system inner membrane component
BME_RS10890	-1.08783	2.12554	5.80128	-10.9327	1.60139e-10	1.541e-09	13.9424	BMEII0146	D-xylose ABC transporter substrate-binding protein
BME_RS06130	1.12938	2.18765	7.57686	10.9884	1.45232e-10	1.42268e-09	13.8187	BMEI1218	ImmA/IrrE family metallo-endopeptidase
BME_RS03905	-1.10277	2.14767	6.81556	-10.931	1.60632e-10	1.541e-09	13.761	BMEI0782	50S ribosomal protein L17
BME_RS14580	-1.07571	2.10775	8.31345	-10.9661	1.5101e-10	1.46645e-09	13.7459	BMEII0896	IMP dehydrogenase
BME_RS14525	-1.20023	2.29776	10.2108	-10.9551	1.5396e-10	1.4908e-09	13.7167	BMEII0885	hypothetical protein
BME_RS11635	-1.04169	2.05863	7.0691	-10.8763	1.76878e-10	1.66008e-09	13.6953	BMEII0294	glutathione S-transferase
BME_RS15960	-1.18857	2.27927	8.08319	-10.8779	1.76389e-10	1.66008e-09	13.5959	0	hypothetical protein
BME_RS06115	-1.45772	2.74673	8.7224	-10.874	1.77606e-10	1.66228e-09	13.573	BMEI1215	SH3 domain-containing protein
BME_RS16865	-1.74802	3.35898	5.18141	-10.7039	2.40218e-10	2.21132e-09	13.5659	0	hypothetical protein
BME_RS15175	-1.0847	2.12093	4.83255	-10.6436	2.67606e-10	2.41061e-09	13.4958	BME_RS15175	MFS transporter
BME_RS10575	-1.19431	2.28835	5.19241	-10.663	2.58465e-10	2.34714e-09	13.4735	BMEII0079	isochorismatase
BME_RS12020	2.19095	4.56605	4.97156	10.6301	2.74151e-10	2.45639e-09	13.4606	BMEII0374	alanine racemase
BME_RS09145	-1.38685	2.61507	5.56732	-10.5946	2.92169e-10	2.59706e-09	13.3205	BMEI1847	hypothetical protein
BME_RS02445	-1.49068	2.81021	4.36974	-10.4631	3.70489e-10	3.20836e-09	13.2445	BMEI0488	prolipoprotein diacylglyceryl transferase
BME_RS14800	1.25016	2.37868	7.78069	10.6733	2.53715e-10	2.31025e-09	13.2345	BME_RS14800	MFS transporter
BME_RS01115	-1.76044	3.38802	5.87615	-10.5512	3.15902e-10	2.77862e-09	13.1943	BMEI0227	30S ribosomal protein S16
BME_RS17145	-1.58796	3.00624	7.85011	-10.6447	2.6708e-10	2.41061e-09	13.194	BMEII0434	hypothetical protein
BME_RS01490	-1.60304	3.03782	6.55693	-10.4679	3.67273e-10	3.18873e-09	12.9574	BMEI0307	propionyl-CoA synthetase
BME_RS03335	1.36329	2.57272	4.7968	10.2786	5.18706e-10	4.31399e-09	12.8841	BMEI0674	sulfate ABC transporter permease subunit CysT
BME_RS03240	1.27881	2.42638	7.46744	10.406	4.10994e-10	3.52281e-09	12.7746	BMEI0653	glycoside hydrolase family 43
BME_RS16900	-1.08682	2.12405	10.3434	-10.3351	4.6765e-10	3.93811e-09	12.5744	BMEI2030	hypothetical protein
BME_RS16860	-1.45838	2.748	7.56784	-10.2399	5.56897e-10	4.575e-09	12.4323	BME_RS16860	enoyl-CoA hydratase
BME_RS17385	2.14645	4.42737	7.06398	10.1728	6.30195e-10	5.12701e-09	12.4015	0	hypothetical protein
BME_RS14475	-1.2913	2.44748	4.66747	-9.96405	9.29102e-10	7.20027e-09	12.2951	BMEII0875	branched-chain amino acid ABC transporter substrate-binding protein
BME_RS07945	-1.13351	2.19391	5.70267	-9.98608	8.91583e-10	6.99934e-09	12.1453	BMEI1594	alpha/beta hydrolase
BME_RS06500	1.17191	2.25311	7.87064	9.99602	8.75178e-10	6.90281e-09	12.0246	BMEI1293	oxygen-independent coproporphyrinogen III oxidase
BME_RS00280	1.39385	2.62779	4.73761	9.83099	1.19323e-09	8.90947e-09	11.998	0	hypothetical protein
BME_RS08270	1.09646	2.1383	4.3893	9.804	1.25569e-09	9.33297e-09	11.9963	BMEI1663	hypothetical protein
BME_RS02180	1.07418	2.10552	5.2826	9.86111	1.12732e-09	8.43605e-09	11.9736	BMEI0435	peptide ABC transporter permease
BME_RS14510	-1.02873	2.04022	7.83913	-9.97806	9.05058e-10	7.05567e-09	11.9343	BMEII0882	4Fe-4S binding domain-containing protein
BME_RS13375	-1.52237	2.87262	8.13701	-9.95281	9.48869e-10	7.32919e-09	11.8646	BMEII0652	hypothetical protein
BME_RS16755	1.87546	3.66918	2.84201	9.42038	2.61828e-09	1.79131e-08	11.4976	0	hypothetical protein
BME_RS16630	1.17748	2.26182	5.08037	9.55907	2.00317e-09	1.42297e-08	11.4328	BMEI1601	hypothetical protein
BME_RS14100	-1.34246	2.53583	4.56503	-9.47018	2.37759e-09	1.66085e-08	11.325	BMEII0798	ABC transporter ATP-binding protein
BME_RS03780	-1.00516	2.00716	9.45169	-9.66008	1.65075e-09	1.20054e-08	11.2734	BMEI0757	50S ribosomal protein L3
BME_RS08195	-1.16521	2.24265	8.21101	-9.61023	1.81586e-09	1.3037e-08	11.2042	BMEI1646	efflux RND transporter periplasmic adaptor subunit
BME_RS08245	1.05438	2.07682	7.09382	9.4911	2.28342e-09	1.59839e-08	11.172	BMEI1655	urease accessory protein ureD 1
BME_RS12870	-1.01999	2.0279	7.26335	-9.53264	2.10768e-09	1.4909e-08	11.0846	BMEII0548	proline/glycine betaine ABC transporter ATP-binding protein ProV
BME_RS14145	1.38048	2.60355	3.67068	9.25758	3.59647e-09	2.37135e-08	11.053	0	membrane protein
BME_RS17390	1.22622	2.33952	5.37181	9.36706	2.90404e-09	1.96726e-08	10.9712	BMEII0928	hypothetical protein
BME_RS14155	1.30961	2.47874	4.28741	9.23781	3.73866e-09	2.44395e-08	10.9055	BMEII0810	transcriptional regulator
BME_RS16140	-1.3561	2.55991	3.28185	-9.13337	4.59234e-09	2.90684e-08	10.8787	BMEI0669	hypothetical protein
BME_RS02600	-1.13293	2.19304	7.66592	-9.41945	2.62299e-09	1.79131e-08	10.8333	0	cold-shock protein
BME_RS10580	-1.04793	2.06756	4.82148	-9.22985	3.79753e-09	2.47761e-08	10.8002	BMEII0080	2,3-dihydro-2,3-dihydroxybenzoate dehydrogenase
BME_RS15890	-1.28038	2.42903	3.048	-9.01781	5.77541e-09	3.54113e-08	10.6609	BMEI0264	hypothetical protein
BME_RS15160	-1.09592	2.13749	6.93678	-9.2793	3.44663e-09	2.28416e-08	10.6061	BMEII1021	enoyl-CoA hydratase
BME_RS13195	1.10271	2.14758	4.85119	9.0605	5.30537e-09	3.28894e-08	10.4689	BMEII0614	EamA/RhaT family transporter
BME_RS14500	1.13251	2.1924	4.85308	9.05172	5.39874e-09	3.34065e-08	10.4679	BMEII0880	acetate/propionate family kinase
BME_RS10530	-1.13845	2.20144	4.8991	-9.0464	5.45611e-09	3.36995e-08	10.4065	BMEII0071	FadR family transcriptional regulator
BME_RS13675	-1.84246	3.5862	2.46205	-8.84763	8.11966e-09	4.69571e-08	10.3913	BME_RS13675	NA
BME_RS14925	1.37545	2.59448	4.35508	8.9686	6.37085e-09	3.83621e-08	10.3529	BMEII0975	regulatory protein NosR
BME_RS15885	1.8459	3.59478	3.92119	8.87928	7.61901e-09	4.45991e-08	10.2696	BMEI0255	hypothetical protein
BME_RS16705	1.44774	2.7278	2.63767	8.77416	9.41712e-09	5.30898e-08	10.2309	BMEI1699	hypothetical protein
BME_RS14680	1.3763	2.59603	4.93401	8.92037	7.01617e-09	4.17245e-08	10.1939	BMEII0920	ABC transporter permease
BME_RS04550	1.31669	2.49094	4.65564	8.87016	7.75991e-09	4.52661e-08	10.1109	BMEI0914	penicillin-binding protein 6
BME_RS13295	-1.02744	2.0384	5.7897	-8.96529	6.41308e-09	3.84785e-08	10.1024	BMEII0637	4-carboxymuconolactone decarboxylase
BME_RS13515	1.29677	2.45677	3.85077	8.7805	9.29718e-09	5.27654e-08	10.0689	BMEII0677	membrane protein
BME_RS12645	-1.10666	2.15346	6.40228	-8.98499	6.16572e-09	3.73836e-08	10.0492	BMEII0503	hypothetical protein
BME_RS16510	1.16028	2.23501	5.50198	8.89056	7.44832e-09	4.3829e-08	10.0103	BME_RS16510	IS481 family transposase
BME_RS15105	1.5863	3.00277	2.99825	8.67064	1.16186e-08	6.42083e-08	9.99418	BMEII1010	FAD:protein FMN transferase
BME_RS01730	1.06782	2.09626	4.3809	8.77969	9.31246e-09	5.27654e-08	9.98012	BMEI0355	class II glutamine amidotransferase
BME_RS16680	1.9198	3.7837	2.82933	8.65078	1.20982e-08	6.62053e-08	9.95934	BMEI1675	hypothetical protein
BME_RS03455	-1.06748	2.09577	3.90736	-8.72484	1.04066e-08	5.818e-08	9.93653	BMEI0697	EamA family transporter
BME_RS03800	-1.01376	2.01917	10.4532	-8.98282	6.19258e-09	3.74228e-08	9.91706	BMEI0761	30S ribosomal protein S19
BME_RS01830	-1.38197	2.60623	10.9235	-8.9454	6.67315e-09	3.98256e-08	9.84606	BMEI0373	DUF1328 domain-containing protein
BME_RS13390	-2.77967	6.86695	1.62909	-8.56406	1.44452e-08	7.77817e-08	9.84263	BME_RS13390	NA
BME_RS14215	1.07281	2.10352	6.18376	8.78309	9.24866e-09	5.25812e-08	9.69802	BME_RS14215	hypothetical protein
BME_RS06570	-1.95353	3.8732	1.94473	-8.48162	1.71126e-08	9.01226e-08	9.67679	BME_RS06570	NA
BME_RS10935	1.02514	2.03515	3.58609	8.53549	1.53172e-08	8.19517e-08	9.59738	BMEII0156	flagellar hook-length control protein FliK
BME_RS05040	1.15642	2.22903	3.93919	8.4443	1.84824e-08	9.66502e-08	9.36456	0	hypothetical protein
BME_RS07220	-1.06084	2.08615	4.40226	-8.49468	1.66585e-08	8.81457e-08	9.36161	BMEI1443	HAD family phosphatase
BME_RS04615	1.02309	2.03227	4.7989	8.48525	1.6985e-08	8.95913e-08	9.26577	0	MFS transporter
BME_RS03175	-1.04547	2.06404	6.10782	-8.55714	1.46515e-08	7.87666e-08	9.26347	BMEI0637	cobalt ECF transporter T component CbiQ
BME_RS06860	1.01936	2.02702	4.54252	8.42043	1.94173e-08	1.00454e-07	9.19949	BMEI1363	hypothetical protein
BME_RS04545	1.14977	2.21879	6.35702	8.52379	1.56901e-08	8.38133e-08	9.12299	BMEI0913	D-alanyl-D-alanine carboxypeptidase
BME_RS05810	1.00898	2.01248	4.76537	8.40694	1.99675e-08	1.02585e-07	9.10758	BMEI1159	hypothetical protein
BME_RS17380	-1.4645	2.75967	2.96423	-8.2283	2.89671e-08	1.43132e-07	9.08091	BMEII0912	hypothetical protein
BME_RS16125	1.34441	2.53927	3.75419	8.14531	3.44824e-08	1.66706e-07	8.81209	0	hypothetical protein
BME_RS16130	-1.1732	2.25512	3.6728	-8.15081	3.40854e-08	1.65263e-07	8.79447	BMEI0662	hypothetical protein
BME_RS13225	1.01376	2.01916	5.12353	8.21837	2.9576e-08	1.45498e-07	8.6592	BMEII0621	ABC transporter ATP-binding protein
BME_RS14130	-1.82364	3.53974	6.07182	-8.17881	3.21361e-08	1.56716e-07	8.43759	BMEII0804	DUF1956 domain-containing protein
BME_RS01760	1.25305	2.38345	3.86104	7.92583	5.49173e-08	2.52424e-07	8.26727	BMEI0361	ABC transporter ATP-binding protein
BME_RS15390	1.01618	2.02255	7.76669	8.18117	3.19774e-08	1.56169e-07	8.2601	BMEII1068	cytochrome c family protein
BME_RS17150	1.10644	2.15314	3.02336	7.82603	6.80041e-08	3.04253e-07	8.19921	BMEII0444	hypothetical protein
BME_RS15570	1.68199	3.2087	2.37053	7.77075	7.65954e-08	3.38187e-07	8.16287	BMEII1105	flagellum-specific ATP synthase FliI
BME_RS03480	-1.30488	2.47062	5.33007	-7.97489	4.9464e-08	2.30193e-07	8.13595	BMEI0702	cobalt-precorrin-6A reductase
BME_RS10735	1.58724	3.00474	2.80887	7.73695	8.239e-08	3.6187e-07	8.04861	BMEII0113	sugar ABC transporter permease
BME_RS12980	-1.07058	2.10027	5.22786	-7.91921	5.56986e-08	2.54276e-07	7.97271	BMEII0571	3D-(3,5/4)-trihydroxycyclohexane-1,2-dione acylhydrolase (decyclizing)
BME_RS17185	1.21333	2.31872	3.35379	7.6795	9.32983e-08	4.03452e-07	7.84599	BME_RS17185	hypothetical protein
BME_RS17125	1.14888	2.21741	4.3505	7.76815	7.70262e-08	3.39643e-07	7.83976	0	hypothetical protein
BME_RS03145	-1.03956	2.0556	8.03812	-7.91854	5.57784e-08	2.54295e-07	7.6791	BMEI0631	pyridoxamine 5'-phosphate oxidase family protein
BME_RS15445	1.11625	2.16782	3.85028	7.61456	1.07433e-07	4.58088e-07	7.59672	BMEII1080	flagellar biosynthetic protein FliP
BME_RS17100	-1.0237	2.03312	4.7075	-7.61844	1.06529e-07	4.55393e-07	7.46341	BME_RS17100	imidazolonepropionase
BME_RS00715	1.28422	2.43551	4.31063	7.54116	1.2609e-07	5.32908e-07	7.32753	BMEI0151	NIPSNAP family protein
BME_RS15625	1.04329	2.06093	9.44536	7.71977	8.55071e-08	3.73839e-07	7.22661	BMEII1116	HTH-type quorum sensing-dependent transcriptional regulator VjbR
BME_RS14930	1.93734	3.82998	2.22251	7.30949	2.09993e-07	8.3599e-07	7.18905	0	hypothetical protein
BME_RS07550	-1.00102	2.00142	7.46339	-7.65608	9.81605e-08	4.22304e-07	7.14842	BMEI1511	histidine phosphatase family protein
BME_RS15775	-1.06614	2.09383	5.14125	-7.49508	1.39475e-07	5.86528e-07	7.11024	BME_RS15775	histidine ammonia-lyase
BME_RS07045	1.09528	2.13654	4.0273	7.36779	1.84572e-07	7.45387e-07	7.02208	BMEI1401	IS3 family transposase
BME_RS15095	1.51827	2.86447	4.13669	7.31006	2.09725e-07	8.35914e-07	6.96261	0	hypothetical protein
BME_RS12755	1.037	2.05196	5.20021	7.41459	1.66465e-07	6.84606e-07	6.93428	0	DUF1127 domain-containing protein
BME_RS16410	-1.25589	2.38815	3.43896	-7.26407	2.32269e-07	9.14917e-07	6.87549	BMEI1232	L-lactate permease
BME_RS15340	-1.16864	2.248	4.81517	-7.30234	2.13347e-07	8.47337e-07	6.85081	BMEII1059	L,D-transpeptidase
BME_RS06995	-1.00644	2.00895	4.67769	-7.33633	1.97871e-07	7.96224e-07	6.80904	BMEI1390	ABC transporter substrate-binding protein
BME_RS03000	1.39146	2.62345	7.5792	7.45456	1.52447e-07	6.35247e-07	6.68104	BMEI0602	DUF4169 domain-containing protein
BME_RS14425	1.47058	2.77132	3.80169	7.14267	3.0453e-07	1.17476e-06	6.53705	BMEII0866	gfo/Idh/MocA family oxidoreductase
BME_RS10985	1.37463	2.59302	2.40013	7.02585	3.95917e-07	1.48801e-06	6.52205	BMEII0166	flagellar biosynthesis protein FlhA
BME_RS05135	-1.23382	2.35188	3.96044	-7.12391	3.17596e-07	1.21402e-06	6.49095	BMEI1026	hypothetical protein
BME_RS16600	1.58978	3.01004	4.48188	7.12759	3.14991e-07	1.20778e-06	6.38315	BMEI1538	hypothetical protein
BME_RS10740	1.28882	2.44329	3.34957	6.97752	4.41558e-07	1.64665e-06	6.25248	BMEII0114	carbohydrate ABC transporter permease
BME_RS14125	-1.47515	2.78013	6.52435	-7.19079	2.73461e-07	1.06717e-06	6.19648	BMEII0803	hemolysin secretion protein D
BME_RS10655	1.33202	2.51756	4.38932	7.04064	3.82947e-07	1.44573e-06	6.18435	BMEII0096	oxygen-independent coproporphyrinogen III oxidase
BME_RS00525	1.04462	2.06282	2.31088	6.70107	8.28911e-07	2.90484e-06	5.79478	0	amino acid ABC transporter permease
BME_RS16475	1.27077	2.4129	3.2046	6.53082	1.22754e-06	4.17042e-06	5.29386	BME_RS16475	hypothetical protein
BME_RS12595	1.47593	2.78163	2.69606	6.49247	1.34172e-06	4.50368e-06	5.26311	0	hypothetical protein
BME_RS08330	-1.33478	2.52237	2.50803	-6.4373	1.5253e-06	5.04928e-06	5.18999	BME_RS08330	NA
BME_RS00310	-1.04226	2.05944	4.12427	-6.55217	1.16833e-06	3.99347e-06	5.16051	BMEI0070	aquaporin
BME_RS13260	-1.13726	2.19963	3.78648	-6.47608	1.39377e-06	4.65515e-06	4.99466	BMEII0629	ABC transporter ATP-binding protein
BME_RS14115	-1.15413	2.22551	5.80083	-6.62007	9.98722e-07	3.47022e-06	4.96868	BMEII0801	ABC transporter permease
BME_RS08340	1.6586	3.15711	2.37766	6.29209	2.14154e-06	6.87912e-06	4.85655	0	hypothetical protein
BME_RS14245	1.02446	2.0342	3.95343	6.38334	1.7298e-06	5.66483e-06	4.7732	BME_RS14245	SAM-dependent methyltransferase
BME_RS17120	1.07971	2.11362	2.70917	6.26729	2.26988e-06	7.22919e-06	4.72394	0	hypothetical protein
BME_RS12200	1.08304	2.1185	5.50007	6.43657	1.52791e-06	5.05292e-06	4.56289	BMEII0409	organic hydroperoxide resistance protein
BME_RS02030	-1.53268	2.89322	1.51427	-6.08825	3.46244e-06	1.06148e-05	4.49478	BME_RS02030	NA
BME_RS00495	1.0076	2.01057	4.30316	6.27388	2.23503e-06	7.1521e-06	4.44921	BMEI0107	asparaginase
BME_RS17195	1.41666	2.66966	2.65849	6.07923	3.53723e-06	1.08243e-05	4.30805	BMEII0494	hypothetical protein
BME_RS01085	-1.19294	2.28618	6.82818	-6.3804	1.74171e-06	5.69828e-06	4.25712	BMEI0220	hypothetical protein
BME_RS07600	-1.64097	3.11876	2.77379	-6.00209	4.24803e-06	1.28013e-05	4.11863	BMEI1523	hypothetical protein
BME_RS01395	-1.26621	2.40529	7.24904	-6.33348	1.94363e-06	6.32196e-06	4.09346	BMEI0287	glycine zipper 2TM domain-containing protein
BME_RS16700	1.04818	2.06791	3.31132	6.02852	3.98939e-06	1.2076e-05	4.07927	BMEI1698	hypothetical protein
BME_RS02910	-1.16023	2.23493	9.8507	-6.28309	2.18721e-06	7.01244e-06	3.90888	BME_RS02910	cell division protein FtsZ
BME_RS10400	1.10552	2.15177	9.00583	6.26945	2.25837e-06	7.21303e-06	3.89885	BMEII0042	heat-shock protein IbpA
BME_RS02680	-1.25714	2.39021	1.51159	-5.82407	6.4976e-06	1.88206e-05	3.86817	BME_RS02680	NA
BME_RS04955	1.35533	2.55856	1.90561	5.72139	8.31487e-06	2.32622e-05	3.56893	BMEI0995	acetylmuramidase
BME_RS14825	1.16801	2.24702	4.14741	5.78525	7.13173e-06	2.03937e-05	3.31781	BMEII0954	peptidyl-prolyl cis-trans isomerase
BME_RS14305	1.73598	3.33106	1.85485	5.33817	2.10528e-05	5.36927e-05	2.67782	BMEII0841	YdcF family protein
BME_RS12150	-1.37882	2.60055	1.77746	-5.32836	2.1563e-05	5.47218e-05	2.65197	BME_RS12150	NA
BME_RS12920	1.49179	2.81238	9.85735	5.75221	7.72086e-06	2.18552e-05	2.62891	0	DUF1127 domain-containing protein
BME_RS10465	-1.42725	2.68933	4.42474	-5.47435	1.51117e-05	3.9855e-05	2.51554	BMEII0058	hypothetical protein
BME_RS14850	1.04361	2.06139	4.40896	5.37486	1.92512e-05	4.96423e-05	2.49285	BMEII0959	U32 family peptidase
BME_RS14905	1.0854	2.12196	2.70693	5.25825	2.5593e-05	6.38943e-05	2.33213	BMEII0970	ABC transporter permease
BME_RS15945	1.13634	2.19823	5.10844	5.39726	1.82286e-05	4.71865e-05	2.12411	0	hypothetical protein
BME_RS16415	1.01595	2.02223	2.30579	5.05802	4.18267e-05	0.000100744	1.90501	BMEI1233	L-lactate permease
BME_RS04515	1.34821	2.54596	2.59893	4.9643	5.26824e-05	0.000124866	1.72072	0	hypothetical protein
BME_RS00985	-1.07922	2.1129	3.84837	-4.92711	5.77423e-05	0.000135674	1.24966	BME_RS00985	NA
BME_RS15930	-1.13146	2.19081	3.08667	-4.77042	8.50345e-05	0.000193443	1.07026	0	NAD(P)-dependent oxidoreductase
BME_RS11310	1.04094	2.05757	6.63687	5.06256	4.13618e-05	9.9767e-05	1.06153	BME_RS11310	IS3 family transposase
BME_RS11560	-1.43968	2.71262	1.63723	-4.61748	0.000124177	0.000274497	0.957792	BME_RS11560	NA
BME_RS13340	1.19462	2.28884	2.55962	4.61564	0.000124743	0.000275386	0.793509	BMEII0646	acetyl-CoA acetyltransferase
BME_RS08345	1.02441	2.03413	3.03805	4.62402	0.00012218	0.000270437	0.697729	BMEI1676	hypothetical protein
BME_RS11000	1.14516	2.21171	1.53944	4.46227	0.000182453	0.00039097	0.594596	BMEII0169	hypothetical protein
BME_RS14260	1.11379	2.16414	1.99758	4.43178	0.000196783	0.000419006	0.434261	BMEII0832	NAD-dependent epimerase/dehydratase
BME_RS04230	-1.00246	2.00341	8.19604	-4.8019	7.8665e-05	0.000180913	0.297685	BMEI0847	preprotein translocase subunit SecG
BME_RS00350	-1.14045	2.2045	3.08992	-4.35069	0.000240625	0.000503739	0.080659	BME_RS00350	NA
BME_RS17400	-1.40392	2.64621	1.05491	-4.16212	0.000384008	0.000774006	-0.0419113	0	hypothetical protein
BME_RS08550	1.19979	2.29706	1.43749	4.11867	0.000427629	0.000853622	-0.221518	BMEI1721	sarcosine oxidase subunit delta family protein
BME_RS05410	1.07285	2.10358	3.20178	4.08642	0.000463165	0.000918674	-0.632139	0	hypothetical protein
BME_RS15980	1.09027	2.12913	3.77933	4.15014	0.000395575	0.000794461	-0.637959	BMEI0416	hypothetical protein
BME_RS15025	1.06681	2.09479	1.90088	3.84761	0.000835115	0.0015871	-0.956229	BME_RS15025	hypothetical protein
BME_RS05070	-1.02938	2.04115	2.25224	-3.75914	0.00103798	0.00193433	-1.22591	BME_RS05070	NA
BME_RS10920	1.04353	2.06127	1.56936	3.70061	0.00119813	0.00220346	-1.23693	BMEII0153	hypothetical protein
BME_RS10085	-1.4589	2.74898	-0.189549	-3.52633	0.00183309	0.00322977	-1.39198	0	hypothetical protein
BME_RS14060	1.14111	2.20551	1.42629	3.5605	0.00168692	0.00299898	-1.53731	BMEII0790	hypothetical protein
BME_RS16445	1.42551	2.6861	6.3237	3.79947	0.00094009	0.00176267	-1.98586	BMEI1273	hypothetical protein
BME_RS08360	1.03719	2.05223	1.16272	3.03161	0.00598591	0.00955016	-2.69572	BMEI1679	hypothetical protein
BME_RS16595	1.02538	2.03549	2.3542	3.088	0.00524232	0.00845211	-2.78864	0	hypothetical protein
BME_RS14890	1.21792	2.3261	0.502624	2.89057	0.00831504	0.0129525	-2.87673	BMEII0967	FAD:protein FMN transferase
BME_RS17245	1.16619	2.24418	0.408689	2.56452	0.0174251	0.0255782	-3.53739	0	hypothetical protein
BME_RS15840	1.06981	2.09916	0.965844	2.45176	0.022337	0.0320347	-3.86139	0	hypothetical protein
BME_RS14250	1.1658	2.24358	-0.324918	2.30613	0.0305813	0.0428317	-3.94591	BME_RS14250	dTDP-4-dehydrorhamnose 3,5-epimerase
BME_RS15045	1.08999	2.12872	1.28978	2.30619	0.0305771	0.0428317	-4.22253	BMEII0999	cytochrome c

## Sheet: S8. Interaction genes - BP
Interaction genes - Biological processes
Gene Ontology	Num_of_genes	Genes
carbohydrate metabolic process(5975)	7	BMEII1091|BMEI1603|BMEII0422|BMEII0423|BMEI0855|BMEII0571|BMEII1032
organic acid metabolic process(6082)	18	BMEII0880|BMEI0107|BMEI0449|BMEI0855|BMEII0423|BMEII1051|BMEI0791|BMEII1043|BMEII0500|BMEI1039|BMEI0355|BMEII0748|BMEI0624|BMEI0238|BMEI2029|BMEI0231|BMEII0374|BMEI1721
generation of precursor metabolites and energy(6091)	5	BMEI1016|BMEII0423|BMEI0855|BMEII1073|BMEII1041
one-carbon metabolic process(6730)	1	BMEI2029
nitrogen compound metabolic process(6807)	60	BMEII0988|BMEI1655|BMEI0449|BMEI0107|BMEI1992|BMEII0023|BMEII0423|BMEI0855|BMEII0896|BMEI0295|BMEI1943|BMEII0452|BMEII0451|BMEI0423|BMEII1093|BMEII0804|BMEII0071|BMEII1116|BMEI0321|BMEI0371|BMEI0280|BMEI1967|BMEI0747|BMEI0782|BMEI0481|BMEI0757|BMEI0769|BMEI0748|BMEI1483|BMEI0227|BMEI0761|BMEI1133|BMEI0753|BMEII1043|BMEII0500|BMEI1039|BMEI0355|BMEII0588|BMEII0096|BMEI1604|BMEI1293|BMEI0804|BMEII07…
transport(6810)	36	BMEII0970|BMEII0920|BMEII0801|BMEII0593|BMEII0549|BMEII0114|BMEII0113|BMEI1041|BMEI0435|BMEI0569|BMEII0621|BMEII1096|BMEII0734|BMEI1646|BMEI0225|BMEI0637|BMEI0263|BMEI0264|BMEI1930|BMEII0103|BMEII0633|BMEII0875|BMEII0592|BMEII0591|BMEII0590|BMEII0625|BMEII0166|BMEII1114|BMEII1080|BMEI0847|BMEI0190|BMEII0146|BMEI1544|BMEI1543|BMEII1105|BMEII0548
ion transport(6811)	12	BMEI0569|BMEII0621|BMEI0637|BMEI0263|BMEI0264|BMEI1930|BMEII0103|BMEII0633|BMEII0875|BMEI1544|BMEI1543|BMEII0548
response to stress(6950)	3	BMEI1980|BMEII0409|BMEI1218
response to oxidative stress(6979)	1	BMEII0409
metabolic process(8152)	91	BMEI1327|BMEII0079|BMEII1021|BMEII0817|BMEII0815|BMEII0746|BMEII0646|BMEI1921|BMEI1443|BMEI0307|BMEII0988|BMEI1655|BMEI0449|BMEII0880|BMEI0107|BMEII1105|BMEII0077|BMEII0023|BMEI0626|BMEI1992|BMEII1091|BMEI1603|BMEI0855|BMEI1016|BMEII0422|BMEII0423|BMEI0190|BMEII1051|BMEI0791|BMEII0896|BMEI0295|BMEI1943|BMEII0452|BMEII0451|BMEI0423|BMEII1093|BMEII0804|BMEII0071|BMEII1116|BMEI0321|BMEI0371|BMEI0280…
biosynthetic process(9058)	49	BMEII1105|BMEII0077|BMEII0023|BMEI0626|BMEI0449|BMEII0880|BMEI0855|BMEII0422|BMEII0896|BMEI0295|BMEI0423|BMEII1093|BMEII0804|BMEII0071|BMEII1116|BMEI0321|BMEI0371|BMEI0280|BMEI1967|BMEI0747|BMEI0782|BMEI0481|BMEI0757|BMEI0769|BMEI0748|BMEI1483|BMEI0227|BMEI0761|BMEI1133|BMEI0753|BMEII1094|BMEII0588|BMEII0096|BMEI1604|BMEI1293|BMEI0804|BMEI0624|BMEII0589|BMEI0702|BMEI0582|BMEI1544|BMEI1543|BMEI104…
pathogenesis(9405)	1	BMEII0552
lipid catabolic process(16042)	1	BMEI0401
ribosome biogenesis(42254)	1	BMEI0747
bacterial-type flagellum organization(44781)	4	BMEII1080|BMEII0166|BMEII1114|BMEII1105
response to antibiotic(46677)	1	BMEI0361
transmembrane transport(55085)	7	BMEII1096|BMEII0734|BMEI1646|BMEII0621|BMEI1544|BMEI1543|BMEII1105
oxidation-reduction process(55114)	3	BMEI0278|BMEII1073|BMEII1041
cell wall organization(71555)	2	BMEI0582|BMEI1992
signal transduction(7165)	3	BMEI0423|BMEI1846|BMEI0372
amine metabolic process(9308)	1	BMEI0449
indole-containing compound metabolic process(42430)	1	BMEI0449
oxoacid metabolic process(43436)	17	BMEI0107|BMEI0449|BMEI0855|BMEII0423|BMEII1051|BMEI0791|BMEII1043|BMEII0500|BMEI1039|BMEI0355|BMEII0748|BMEI0624|BMEI0238|BMEI2029|BMEI0231|BMEII0374|BMEI1721
organic acid biosynthetic process(16053)	3	BMEI0449|BMEI0624|BMEII0374
organonitrogen compound biosynthetic process(1901566)	29	BMEI0449|BMEII0896|BMEI0295|BMEI0747|BMEI0782|BMEI0481|BMEI0757|BMEI0769|BMEI0748|BMEI1483|BMEI0227|BMEI0761|BMEI1133|BMEI0753|BMEII0588|BMEII0096|BMEI1604|BMEI1293|BMEI0804|BMEI0624|BMEII0589|BMEI0702|BMEI0582|BMEI1544|BMEI1543|BMEII0080|BMEII0374|BMEI0488|BMEI1972
aromatic compound biosynthetic process(19438)	19	BMEI0449|BMEII0896|BMEI0295|BMEI0423|BMEII1093|BMEII0804|BMEII0071|BMEII1116|BMEI0321|BMEI0371|BMEI0280|BMEI1967|BMEII0096|BMEI1604|BMEI1293|BMEI0804|BMEI0702|BMEI1544|BMEI1543
organic cyclic compound biosynthetic process(1901362)	22	BMEI0449|BMEII0896|BMEI0295|BMEI0423|BMEII1093|BMEII0804|BMEII0071|BMEII1116|BMEI0321|BMEI0371|BMEI0280|BMEI1967|BMEII1094|BMEII0588|BMEII0096|BMEI1604|BMEI1293|BMEI0804|BMEII0589|BMEI0702|BMEI1544|BMEI1543
cellular nitrogen compound biosynthetic process(44271)	32	BMEI0449|BMEII0896|BMEI0295|BMEI0423|BMEII1093|BMEII0804|BMEII0071|BMEII1116|BMEI0321|BMEI0371|BMEI0280|BMEI1967|BMEI0747|BMEI0782|BMEI0481|BMEI0757|BMEI0769|BMEI0748|BMEI1483|BMEI0227|BMEI0761|BMEI1133|BMEI0753|BMEII0096|BMEI1604|BMEI1293|BMEI0804|BMEII0589|BMEI0702|BMEI1544|BMEI1543|BMEII0080
heterocycle biosynthetic process(18130)	21	BMEI0449|BMEII0896|BMEI0295|BMEI0423|BMEII1093|BMEII0804|BMEII0071|BMEII1116|BMEI0321|BMEI0371|BMEI0280|BMEI1967|BMEII0588|BMEII0096|BMEI1604|BMEI1293|BMEI0804|BMEII0589|BMEI0702|BMEI1544|BMEI1543
aminoglycan metabolic process(6022)	2	BMEI1992|BMEI0582
organic substance transport(71702)	20	BMEII0621|BMEI0225|BMEI0263|BMEI0264|BMEI1930|BMEII0103|BMEII0633|BMEII0875|BMEII0592|BMEII0591|BMEII0590|BMEII0625|BMEII0166|BMEII1114|BMEII1080|BMEI0847|BMEI0190|BMEII0146|BMEII1105|BMEII0548
nucleobase-containing compound metabolic process(6139)	25	BMEII0023|BMEII0423|BMEI0855|BMEII0896|BMEI0295|BMEI1943|BMEII0452|BMEII0451|BMEI0423|BMEII1093|BMEII0804|BMEII0071|BMEII1116|BMEI0321|BMEI0371|BMEI0280|BMEI1967|BMEII1043|BMEII0500|BMEI0804|BMEI1218|BMEI1401|BMEI1544|BMEI1543|BMEI2029
coenzyme metabolic process(6732)	6	BMEII0880|BMEI0855|BMEII0423|BMEII0588|BMEI0238|BMEI1721
thioester metabolic process(35383)	3	BMEII0880|BMEI0855|BMEI0238
cofactor biosynthetic process(51188)	11	BMEII0880|BMEI0855|BMEII0588|BMEII0096|BMEI1604|BMEI1293|BMEI0702|BMEI1042|BMEI1040|BMEII0080|BMEI0238
sulfur compound biosynthetic process(44272)	3	BMEII0880|BMEI0855|BMEI0238
monosaccharide metabolic process(5996)	1	BMEII0422
carbohydrate biosynthetic process(16051)	1	BMEII0422
phosphate-containing compound metabolic process(6796)	9	BMEII0423|BMEI0855|BMEI0190|BMEII0896|BMEI0295|BMEII0588|BMEI1544|BMEI1543|BMEII1032
organophosphate metabolic process(19637)	8	BMEII0423|BMEI0855|BMEII0896|BMEI0295|BMEII0588|BMEI1544|BMEI1543|BMEII1032
purine-containing compound metabolic process(72521)	7	BMEII0423|BMEI0855|BMEII0896|BMEI0295|BMEI1544|BMEI1543|BMEI2029
carbohydrate catabolic process(16052)	3	BMEII0423|BMEI0855|BMEII0571
pyridine-containing compound metabolic process(72524)	2	BMEII0423|BMEI0855
regulation of primary metabolic process(80090)	8	BMEI2034|BMEI1943|BMEI0423|BMEII0804|BMEII1116|BMEI0321|BMEI1967|BMEII0975
carbohydrate derivative biosynthetic process(1901137)	6	BMEII0896|BMEI0295|BMEI0804|BMEI0582|BMEI1544|BMEI1543
glycosyl compound metabolic process(1901657)	3	BMEII0896|BMEI0804|BMEI2029
cellular macromolecule metabolic process(44260)	32	BMEI1943|BMEII0452|BMEII0451|BMEI0423|BMEII1093|BMEII0804|BMEII0071|BMEII1116|BMEI0321|BMEI0371|BMEI0280|BMEI1967|BMEI0747|BMEI0782|BMEI0481|BMEI0757|BMEI0769|BMEI0748|BMEI1483|BMEI0227|BMEI0761|BMEI1133|BMEI0753|BMEII1043|BMEII0500|BMEI0488|BMEI0582|BMEI1218|BMEI1401|BMEII1010|BMEII0967|BMEI1972
regulation of cellular metabolic process(31323)	7	BMEI1943|BMEI0423|BMEII0804|BMEII1116|BMEI0321|BMEI1967|BMEII0975
regulation of nitrogen compound metabolic process(51171)	7	BMEI1943|BMEI0423|BMEII0804|BMEII1116|BMEI0321|BMEI1967|BMEII0975
regulation of macromolecule metabolic process(60255)	7	BMEI1943|BMEI0423|BMEII0804|BMEII1116|BMEI0321|BMEI1967|BMEII0975
regulation of biosynthetic process(9889)	7	BMEI1943|BMEI0423|BMEII0804|BMEII1116|BMEI0321|BMEI1967|BMEII0975
macromolecule modification(43412)	6	BMEII0452|BMEII0451|BMEI0488|BMEI1218|BMEII1010|BMEII0967
macromolecule biosynthetic process(9059)	23	BMEI0423|BMEII1093|BMEII0804|BMEII0071|BMEII1116|BMEI0321|BMEI0371|BMEI0280|BMEI1967|BMEI0747|BMEI0782|BMEI0481|BMEI0757|BMEI0769|BMEI0748|BMEI1483|BMEI0227|BMEI0761|BMEI1133|BMEI0753|BMEI0582|BMEI0488|BMEI1972
cellular amide metabolic process(43603)	13	BMEI0747|BMEI0782|BMEI0481|BMEI0757|BMEI0769|BMEI0748|BMEI1483|BMEI0227|BMEI0761|BMEI1133|BMEI0753|BMEII0080|BMEI1721
protein metabolic process(19538)	16	BMEI0747|BMEI0782|BMEI0481|BMEI0757|BMEI0769|BMEI0748|BMEI1483|BMEI0227|BMEI0761|BMEI1133|BMEI0753|BMEII0588|BMEI0488|BMEII1010|BMEII0967|BMEI1972
nitrogen compound transport(71705)	13	BMEI0225|BMEI0263|BMEI0264|BMEI1930|BMEII0103|BMEII0633|BMEII0875|BMEII0166|BMEII1114|BMEII1080|BMEI0847|BMEII1105|BMEII0548
establishment of protein localization(45184)	6	BMEI0225|BMEII0166|BMEII1114|BMEII1080|BMEI0847|BMEII1105
intracellular transport(46907)	1	BMEI0225
cellular protein localization(34613)	1	BMEI0225
steroid metabolic process(8202)	1	BMEII1094
lipid biosynthetic process(8610)	1	BMEII1094
prosthetic group metabolic process(51189)	1	BMEII0588
tetrapyrrole metabolic process(33013)	4	BMEII0096|BMEI1604|BMEI1293|BMEI0702
chemical homeostasis(48878)	2	BMEI1980|BMEII0567
cellular homeostasis(19725)	2	BMEI1980|BMEI0857
regulation of anatomical structure morphogenesis(22603)	1	BMEI0582
regulation of cellular component organization(51128)	2	BMEI0582|BMEI1967
organic acid catabolic process(16054)	3	BMEII0748|BMEI2029|BMEI0231
organonitrogen compound catabolic process(1901565)	3	BMEII0748|BMEI2029|BMEI0231
water-soluble vitamin metabolic process(6767)	2	BMEII0589|BMEI0702
flavin-containing compound metabolic process(42726)	1	BMEII0589
vitamin biosynthetic process(9110)	2	BMEII0589|BMEI0702
secretion(46903)	5	BMEII0166|BMEII1114|BMEII1080|BMEI0847|BMEII1105
clearance of foreign intracellular nucleic acids(99046)	1	BMEI1218
homeostasis of number of cells(48872)	1	BMEII1116
hydrogen transport(6818)	2	BMEI1544|BMEI1543
metallo-sulfur cluster assembly(31163)	2	BMEI1042|BMEI1040
siderophore metabolic process(9237)	1	BMEII0080
alcohol metabolic process(6066)	2	BMEII0571|BMEII1032
cellular carbohydrate metabolic process(44262)	2	BMEII0571|BMEII1032
organic hydroxy compound catabolic process(1901616)	2	BMEII0571|BMEII1032
sulfur compound catabolic process(44273)	1	BMEI2029
aromatic compound catabolic process(19439)	1	BMEI2029
cellular nitrogen compound catabolic process(44270)	1	BMEI2029
heterocycle catabolic process(46700)	1	BMEI2029
organic cyclic compound catabolic process(1901361)	1	BMEI2029
carbohydrate derivative catabolic process(1901136)	1	BMEI2029
cellular modified amino acid metabolic process(6575)	2	BMEI2029|BMEI1721
cofactor catabolic process(51187)	1	BMEI2029
electron transport chain(22900)	2	BMEII1073|BMEII1041
cell projection assembly(30031)	3	BMEII0166|BMEII1114|BMEII1105
organelle assembly(70925)	3	BMEII0166|BMEII1114|BMEII1105
positive regulation of metabolic process(9893)	1	BMEII0975
positive regulation of cellular process(48522)	1	BMEII0975
pteridine-containing compound metabolic process(42558)	1	BMEI1721
cellular lipid metabolic process(44255)	1	BMEII1032

## Sheet: S9. Interaction genes - MF
Interaction genes - Molecular functions
Gene Ontology	Number_of_genes	Genes
tRNA binding(49)	4	BMEI0769|BMEI0753|BMEII1043|BMEII0500
recombinase activity(150)	3	BMEI1661|BMEI0902|BMEI0901
nucleotide binding(166)	42	BMEII0896|BMEI1967|BMEI0238|BMEI0582|BMEI1943|BMEII0567|BMEI1327|BMEI0361|BMEI0984|BMEII1091|BMEI0295|BMEII1105|BMEII0922|BMEII0880|BMEII0798|BMEII0629|BMEII0593|BMEII0548|BMEII0343|BMEII0342|BMEII0097|BMEI2034|BMEI1925|BMEI1648|BMEI1553|BMEI1325|BMEI1041|BMEI1040|BMEI0261|BMEII1043|BMEII0500|BMEII0621|BMEI0754|BMEI0225|BMEII0975|BMEII0339|BMEI1923|BMEI0857|BMEI0624|BMEII1090|BMEI0791|BMEI2029
magnesium ion binding(287)	3	BMEII0880|BMEII0571|BMEI0791
6,7-dimethyl-8-ribityllumazine synthase activity(906)	1	BMEII0589
aminoacyl-tRNA editing activity(2161)	1	BMEII1043
nucleic acid binding(3676)	31	BMEI1401|BMEI1967|BMEI0769|BMEI0753|BMEII1043|BMEII0500|BMEI0423|BMEII1093|BMEII0975|BMEII0804|BMEII0707|BMEII0452|BMEII0451|BMEII0071|BMEI1661|BMEI1218|BMEI0902|BMEI0901|BMEI0371|BMEI0280|BMEII1116|BMEI0321|BMEI1943|BMEI0754|BMEI0747|BMEI0757|BMEI1483|BMEI0761|BMEI1133|BMEI0481|BMEI0225
DNA binding(3677)	17	BMEI0423|BMEII1093|BMEII0975|BMEII0804|BMEII0707|BMEII0452|BMEII0451|BMEII0071|BMEI1661|BMEI1218|BMEI0902|BMEI0901|BMEI0371|BMEI0280|BMEII1116|BMEI0321|BMEI1943
DNA binding transcription factor activity(3700)	6	BMEII1093|BMEII0810|BMEII0071|BMEI1967|BMEI0371|BMEI0280
RNA binding(3723)	13	BMEI1967|BMEI0769|BMEI0753|BMEII1043|BMEII0500|BMEI0754|BMEI0747|BMEI0757|BMEI1483|BMEI0761|BMEI1133|BMEI0481|BMEI0225
structural constituent of ribosome(3735)	11	BMEI0747|BMEI0782|BMEI0481|BMEI0757|BMEI0769|BMEI0748|BMEI1483|BMEI0227|BMEI0761|BMEI1133|BMEI0753
peptidyl-prolyl cis-trans isomerase activity(3755)	1	BMEII0954
catalytic activity(3824)	134	BMEI1120|BMEI1661|BMEI0902|BMEI0901|BMEII1059|BMEII1010|BMEII0967|BMEI0355|BMEII0589|BMEII1091|BMEI1648|BMEI2034|BMEI1325|BMEI0374|BMEI2011|BMEI1983|BMEI1894|BMEI1683|BMEI1548|BMEI1543|BMEI0401|BMEI0383|BMEI0089|BMEII1043|BMEII0954|BMEII0866|BMEI0354|BMEII0748|BMEII1094|BMEII0339|BMEII1090|BMEII0747|BMEII0746|BMEII0646|BMEI1972|BMEI1604|BMEI0754|BMEI0225|BMEII0896|BMEII0876|BMEII0832|BMEII0023|BM…
alpha-ketoacid dehydrogenase activity(3826)	1	BMEII0748
3-hydroxybutyrate dehydrogenase activity(3858)	1	BMEII1090
3-methyl-2-oxobutanoate dehydrogenase (2-methylpropanoyl-transferring) activity(3863)	2	BMEII0748|BMEII0747
IMP dehydrogenase activity(3938)	1	BMEII0896
NADPH:quinone reductase activity(3960)	1	BMEII0876
UDP-glucose 4-epimerase activity(3978)	1	BMEII0832
acetate-CoA ligase activity(3987)	2	BMEI0238|BMEII0815
acetyl-CoA carboxylase activity(3989)	1	BMEI1925
acyl-CoA dehydrogenase activity(3995)	1	BMEI1923
adenosylhomocysteinase activity(4013)	1	BMEI2029
aldehyde dehydrogenase (NAD) activity(4029)	1	BMEI1747
aminoacyl-tRNA hydrolase activity(4045)	1	BMEI0480
anthranilate synthase activity(4049)	1	BMEI0449
asparaginase activity(4067)	1	BMEI0107
biotin carboxylase activity(4075)	1	BMEI1925
carbamoyl-phosphate synthase (glutamine-hydrolyzing) activity(4088)	1	BMEI1781
coproporphyrinogen oxidase activity(4109)	2	BMEII0096|BMEI1293
dihydrolipoyl dehydrogenase activity(4148)	1	BMEI0857
enoyl-CoA hydratase activity(4300)	1	BMEII1021
fructose-bisphosphate aldolase activity(4332)	1	BMEII0423
fumarate hydratase activity(4333)	2	BMEII1051|BMEI1016
glutathione transferase activity(4364)	1	BMEII0294
hydroxymethylglutaryl-CoA lyase activity(4419)	1	BMEI1926
ketol-acid reductoisomerase activity(4455)	1	BMEI0624
methylmalonate-semialdehyde dehydrogenase (acylating) activity(4491)	1	BMEI0219
endonuclease activity(4519)	1	BMEI1218
phosphogluconate dehydrogenase (decarboxylating) activity(4616)	1	BMEII1090
phosphoribosylaminoimidazole carboxylase activity(4638)	1	BMEI0295
propionyl-CoA carboxylase activity(4658)	1	BMEI1925
pyruvate dehydrogenase (acetyl-transferring) activity(4739)	1	BMEI0855
thiosulfate sulfurtransferase activity(4792)	1	BMEI0931
isoleucine-tRNA ligase activity(4822)	1	BMEII1043
lysine-tRNA ligase activity(4824)	1	BMEII0500
transporter activity(5215)	27	BMEII0382|BMEII0362|BMEII0341|BMEII0340|BMEI1646|BMEI1029|BMEI0258|BMEII0406|BMEII0883|BMEI1544|BMEI1543|BMEII0418|BMEI1233|BMEI1232|BMEI0070|BMEI0569|BMEII0567|BMEII0097|BMEI1553|BMEII0922|BMEI0675|BMEI0674|BMEI0673|BMEII0621|BMEI0984|BMEI0847|BMEI0261
sarcosine oxidase activity(8115)	1	BMEI1721
N-methyltransferase activity(8170)	1	BMEII0451
peptidase activity(8233)	4	BMEII0959|BMEI0990|BMEI0914|BMEI0913
7S RNA binding(8312)	1	BMEI0225
transaminase activity(8483)	2	BMEI0626|BMEI1757
2,3-dihydro-2,3-dihydroxybenzoate dehydrogenase activity(8667)	1	BMEII0080
D-alanine-D-alanine ligase activity(8716)	1	BMEI0582
L-fuculose-phosphate aldolase activity(8738)	1	BMEII1095
acetate kinase activity(8776)	1	BMEII0880
hydroxypyruvate isomerase activity(8903)	1	BMEII1092
isochorismate synthase activity(8909)	1	BMEII0077
lytic endotransglycosylase activity(8932)	1	BMEI1992
phosphoenolpyruvate-protein phosphotransferase activity(8965)	1	BMEI0190
electron transfer activity(9055)	6	BMEII1073|BMEII1068|BMEII1041|BMEII0999|BMEI0857|BMEI0278
protein disulfide oxidoreductase activity(15035)	1	BMEI0384
symporter activity(15293)	1	BMEI0569
beta-alanine-pyruvate transaminase activity(16223)	1	BMEI1757
kinase activity(16301)	7	BMEII1091|BMEI1648|BMEI2034|BMEI1325|BMEI0374|BMEI0597|BMEII0880
N-acyltransferase activity(16410)	3	BMEI1972|BMEI1604|BMEI0930
oxidoreductase activity(16491)	33	BMEII0866|BMEI0354|BMEII0748|BMEII1094|BMEII0339|BMEII1090|BMEII0747|BMEII0896|BMEII0876|BMEI1923|BMEI1747|BMEII0096|BMEI1293|BMEI0857|BMEII0816|BMEI0231|BMEI0791|BMEI0624|BMEI0219|BMEI0855|BMEI1721|BMEII0080|BMEII1073|BMEII1068|BMEII1041|BMEII0999|BMEI0278|BMEI0384|BMEI1980|BMEI0702|BMEI0804|BMEII0988|BMEII0637
oxidoreductase activity, acting on CH-OH group of donors(16614)	7	BMEII0339|BMEII1094|BMEII1090|BMEII0896|BMEII0816|BMEI0791|BMEI0624
oxidoreductase activity, oxidizing metal ions(16722)	1	BMEI1980
transferase activity(16740)	32	BMEII1059|BMEII1010|BMEII0967|BMEI0355|BMEII0589|BMEII1091|BMEI1648|BMEI2034|BMEI1325|BMEI0374|BMEII0746|BMEII0646|BMEI1972|BMEI1604|BMEII0023|BMEII0817|BMEII0816|BMEII0294|BMEI0597|BMEII0588|BMEI0931|BMEI0930|BMEII0451|BMEI0626|BMEII0880|BMEI1327|BMEI0488|BMEI1992|BMEI0190|BMEI1757|BMEI0859|BMEI1039
transferase activity, transferring acyl groups(16746)	7	BMEII0746|BMEII0646|BMEI1972|BMEI1604|BMEII0817|BMEII0816|BMEI0930
transferase activity, transferring acyl groups other than amino-acyl groups(16747)	6	BMEII0646|BMEI1972|BMEI1604|BMEII0817|BMEII0816|BMEI0930
transferase activity, transferring glycosyl groups(16757)	2	BMEI0488|BMEI1992
sulfurtransferase activity(16783)	4	BMEII0588|BMEI0931|BMEI0859|BMEI1039
hydrolase activity(16787)	47	BMEI2011|BMEI1983|BMEI1894|BMEI1683|BMEI1548|BMEI1543|BMEI0401|BMEI0383|BMEI0089|BMEII1043|BMEI0754|BMEI0225|BMEI2029|BMEI0480|BMEI1972|BMEI1603|BMEI0107|BMEI1218|BMEII0959|BMEII0079|BMEII1032|BMEI0990|BMEI0914|BMEI0913|BMEI0361|BMEII1105|BMEII0798|BMEII0629|BMEII0593|BMEII0548|BMEII0343|BMEII0342|BMEI1041|BMEI0261|BMEI1553|BMEII0097|BMEII0567|BMEII0922|BMEI0675|BMEI0674|BMEI0673|BMEII0621|BMEI09…
hydrolase activity, acting on carbon-nitrogen (but not peptide) bonds(16810)	3	BMEI1972|BMEI1603|BMEI0107
hydrolase activity, acting on acid carbon-carbon bonds, in ketonic substances(16823)	1	BMEII0571
lyase activity(16829)	11	BMEI1992|BMEI1039|BMEI0449|BMEII1021|BMEII0423|BMEII1051|BMEI1016|BMEI1926|BMEI0295|BMEII1095|BMEII0637
nitric oxide reductase activity(16966)	1	BMEII0999
sigma factor activity(16987)	2	BMEI0371|BMEI0280
lipoate synthase activity(16992)	1	BMEI0859
precorrin-6A reductase activity(16994)	1	BMEI0702
malonate-semialdehyde dehydrogenase (acetylating) activity(18478)	1	BMEI0219
(S)-2-haloacid dehalogenase activity(18784)	1	BMEI1443
rRNA binding(19843)	8	BMEI0747|BMEI0757|BMEI0769|BMEI1483|BMEI0761|BMEI1133|BMEI0753|BMEI0481
heme binding(20037)	2	BMEII1068|BMEII0999
transmembrane transporter activity(22857)	20	BMEII0406|BMEII0883|BMEI1544|BMEI1543|BMEII0418|BMEI1233|BMEI1232|BMEI0070|BMEI0569|BMEII0567|BMEII0097|BMEI1553|BMEII0922|BMEI0675|BMEI0674|BMEI0673|BMEII0621|BMEI0984|BMEI0847|BMEI0261
pyridoxal phosphate binding(30170)	4	BMEI1757|BMEI1604|BMEI1039|BMEI0626
carbohydrate binding(30246)	2	BMEII0552|BMEII0146
acetoacetate-CoA ligase activity(30729)	1	BMEI1921
thiamine pyrophosphate binding(30976)	1	BMEII0571
cysteine desulfurase activity(31071)	1	BMEI1039
preQ1 synthase activity(33739)	1	BMEI0804
5-(carboxyamino)imidazole ribonucleotide synthase activity(34028)	1	BMEI0295
peptidoglycan binding(42834)	1	BMEI0914
oxidoreductase activity, acting on other nitrogenous compounds as donors, with NAD or NADP as acceptor(46857)	1	BMEI0804
metal ion binding(46872)	28	BMEI0238|BMEI0582|BMEII0422|BMEI0624|BMEI0859|BMEI0295|BMEII1068|BMEII1032|BMEII1010|BMEII0999|BMEII0967|BMEII0896|BMEII0418|BMEII0096|BMEI1926|BMEI1925|BMEI1293|BMEI1120|BMEI1016|BMEI0354|BMEI0278|BMEII0880|BMEII0571|BMEI0791|BMEII0988|BMEI1980|BMEII0423|BMEI1655
4-carboxymuconolactone decarboxylase activity(47575)	1	BMEII0637
4-hydroxybutyrate dehydrogenase activity(47577)	1	BMEII1094
monosaccharide binding(48029)	1	BMEII0146
cofactor binding(48037)	22	BMEI0631|BMEII0832|BMEII0975|BMEII1068|BMEII0999|BMEI1757|BMEI1604|BMEI1039|BMEI0626|BMEII0571|BMEII0339|BMEI1923|BMEI0857|BMEI0624|BMEII1090|BMEI0791|BMEI2029|BMEI0278|BMEI0859|BMEII0096|BMEI1293|BMEI1016
propionate-CoA ligase activity(50218)	1	BMEI0307
nitrite reductase (NO-forming) activity(50421)	1	BMEII0988
flavin adenine dinucleotide binding(50660)	3	BMEII0339|BMEI1923|BMEI0857
NADP binding(50661)	1	BMEI0624
coenzyme binding(50662)	14	BMEII0832|BMEII0975|BMEI1757|BMEI1604|BMEI1039|BMEI0626|BMEII0571|BMEII0339|BMEI1923|BMEI0857|BMEI0624|BMEII1090|BMEI0791|BMEI2029
NAD binding(51287)	3	BMEII1090|BMEI0791|BMEI2029
3 iron, 4 sulfur cluster binding(51538)	1	BMEI0278
4 iron, 4 sulfur cluster binding(51539)	5	BMEI0859|BMEII0096|BMEI1293|BMEI1016|BMEI0278
peroxiredoxin activity(51920)	1	BMEII0637
3-oxo-glutaryl-[acp] methyl ester reductase activity(102131)	1	BMEII0816
3-oxo-pimeloyl-[acp] methyl ester reductase activity(102132)	1	BMEII0816
sulfur compound binding(1901681)	2	BMEI0673|BMEII0571
protein kinase activity(4672)	4	BMEI2034|BMEI1325|BMEI0374|BMEI0597
double-stranded DNA binding(3690)	1	BMEI1943
sequence-specific DNA binding(43565)	1	BMEI1943
translation factor activity, RNA binding(8135)	1	BMEI0754
steroid dehydrogenase activity, acting on the CH-OH group of donors, NAD or NADP as acceptor(33764)	1	BMEII1094
succinyltransferase activity(16748)	1	BMEI1604
pyrophosphatase activity(16462)	21	BMEI0754|BMEI0225|BMEI0361|BMEII1105|BMEII0798|BMEII0629|BMEII0593|BMEII0548|BMEII0343|BMEII0342|BMEI1041|BMEI0261|BMEI1553|BMEII0097|BMEII0567|BMEII0922|BMEI0675|BMEI0674|BMEI0673|BMEII0621|BMEI0984
uridylyltransferase activity(70569)	1	BMEII0023
C-acyltransferase activity(16408)	1	BMEII0817
acetyltransferase activity(16407)	2	BMEII0817|BMEI0930
fatty acid synthase activity(4312)	1	BMEII0816
glutamate dehydrogenase [NAD(P)+] activity(4353)	1	BMEI0231
isocitrate dehydrogenase activity(4448)	1	BMEI0791
inorganic cation transmembrane transporter activity(22890)	5	BMEII0883|BMEI1544|BMEI1543|BMEII0418|BMEII0567
transition metal ion binding(46914)	4	BMEII0988|BMEI1980|BMEII0423|BMEI1655
purine nucleotide binding(17076)	32	BMEI0238|BMEI0582|BMEI1943|BMEII0567|BMEI1327|BMEI0361|BMEI0984|BMEII1091|BMEI0295|BMEII1105|BMEII0922|BMEII0880|BMEII0798|BMEII0629|BMEII0593|BMEII0548|BMEII0343|BMEII0342|BMEII0097|BMEI2034|BMEI1925|BMEI1648|BMEI1553|BMEI1325|BMEI1041|BMEI1040|BMEI0261|BMEII1043|BMEII0500|BMEII0621|BMEI0754|BMEI0225
ribonucleotide binding(32553)	33	BMEI0238|BMEI0582|BMEI1943|BMEII0567|BMEI1327|BMEI0361|BMEI0984|BMEII1091|BMEI0295|BMEII1105|BMEII0922|BMEII0880|BMEII0798|BMEII0629|BMEII0593|BMEII0548|BMEII0343|BMEII0342|BMEII0097|BMEI2034|BMEI1925|BMEI1648|BMEI1553|BMEI1325|BMEI1041|BMEI1040|BMEI0261|BMEII1043|BMEII0500|BMEII0621|BMEI0754|BMEI0225|BMEII0975
purine ribonucleoside binding(32550)	2	BMEI0754|BMEI0225
racemase activity, acting on amino acids and derivatives(36361)	1	BMEII0374
adenylyltransferase activity(70566)	1	BMEI1327
leukotriene-A4 hydrolase activity(4463)	1	BMEII0079
phosphatase activity(16791)	2	BMEII1032|BMEII0422
exopeptidase activity(8238)	3	BMEI0990|BMEI0914|BMEI0913
serine-type peptidase activity(8236)	3	BMEI0990|BMEI0914|BMEI0913
organic anion transmembrane transporter activity(8514)	4	BMEI1233|BMEI1232|BMEII0621|BMEI0261
substrate-specific channel activity(22838)	1	BMEI0070
P-P-bond-hydrolysis-driven transmembrane transporter activity(15405)	10	BMEI1553|BMEII0097|BMEII0567|BMEII0922|BMEI0675|BMEI0674|BMEI0673|BMEII0621|BMEI0984|BMEI0847
inorganic anion transmembrane transporter activity(15103)	3	BMEI0675|BMEI0674|BMEI0673
beta-glucan transmembrane transporter activity(15160)	1	BMEI0984
protein transmembrane transporter activity(8320)	1	BMEI0847
phosphoric diester hydrolase activity(8081)	1	BMEI1327

## Sheet: S10. Interaction genes - CP
Interaction genes - Cellular compartments
Gene Ontology	Number_of_genes	Genes
intracellular(5622)	6	BMEII1093|BMEI2034|BMEI1846|BMEI1325|BMEI0374|BMEI0372
cell(5623)	2	BMEI1980|BMEI0857
cytoplasm(5737)	19	BMEI0423|BMEI0582|BMEI1943|BMEI0754|BMEII0422|BMEII0588|BMEI0859|BMEI0480|BMEII1105|BMEII0880|BMEII0096|BMEI1967|BMEI1293|BMEI0804|BMEI2029|BMEII1043|BMEII0500|BMEI1655|BMEI0321
cytosol(5829)	1	BMEI1926
ribosome(5840)	8	BMEI0747|BMEI0782|BMEI0481|BMEI0757|BMEI0769|BMEI0748|BMEI1483|BMEI0227
plasma membrane(5886)	28	BMEII0552|BMEI0070|BMEI1544|BMEII0166|BMEI0488|BMEI1972|BMEI0361|BMEI0569|BMEI0984|BMEII1114|BMEII1080|BMEII1010|BMEII0967|BMEII0920|BMEII0592|BMEII0591|BMEII0549|BMEII0418|BMEII0362|BMEII0341|BMEII0340|BMEII0114|BMEII0113|BMEII0097|BMEI0435|BMEI0384|BMEI0258|BMEI0373
integral component of plasma membrane(5887)	4	BMEI1233|BMEI1232|BMEI0637|BMEII0883
cell outer membrane(9279)	1	BMEI1249
riboflavin synthase complex(9349)	1	BMEII0589
bacterial-type flagellum basal body(9425)	1	BMEII1080
small ribosomal subunit(15935)	3	BMEI0761|BMEI1133|BMEI0753
membrane(16020)	35	BMEII0548|BMEI1646|BMEII0552|BMEI0070|BMEI1544|BMEII0166|BMEI0488|BMEI1972|BMEI0361|BMEI0569|BMEI0984|BMEII1114|BMEII1080|BMEII1010|BMEII0967|BMEII0920|BMEII0592|BMEII0591|BMEII0549|BMEII0418|BMEII0362|BMEII0341|BMEII0340|BMEII0114|BMEII0113|BMEII0097|BMEI0435|BMEI0384|BMEI0258|BMEI0373|BMEI1895|BMEI1029|BMEI0454|BMEI0287|BMEI1249
integral component of membrane(16021)	74	BMEII0552|BMEI0070|BMEI1544|BMEII0166|BMEI0488|BMEI1972|BMEI0361|BMEI0569|BMEI0984|BMEI1249|BMEII1114|BMEII1096|BMEII1080|BMEII1073|BMEII1059|BMEII1052|BMEII1041|BMEII0999|BMEII0975|BMEII0970|BMEII0920|BMEII0882|BMEII0809|BMEII0801|BMEII0790|BMEII0677|BMEII0616|BMEII0614|BMEII0592|BMEII0591|BMEII0586|BMEII0549|BMEII0418|BMEII0406|BMEII0382|BMEII0362|BMEII0341|BMEII0340|BMEII0114|BMEII0113|BMEII00…
outer membrane(19867)	5	BMEI1895|BMEI1029|BMEI0454|BMEI0287|BMEI1249
type III protein secretion system complex(30257)	1	BMEII1105
high-affinity iron permease complex(33573)	1	BMEII0883
periplasmic space(42597)	2	BMEII0590|BMEII0625
ATP-binding cassette (ABC) transporter complex(43190)	5	BMEII0567|BMEII0922|BMEII0734|BMEI0637|BMEII0621
tricarboxylic acid cycle enzyme complex(45239)	1	BMEII1051
proton-transporting ATP synthase complex, coupling factor F(o)(45263)	2	BMEI1544|BMEI1543
signal recognition particle(48500)	1	BMEI0225

[truncated: 1 more sheets: S11. Genes within each cluster]
